# Supplementary material for: 2-(4-Methyl­anilino)acetohydrazide
Source: Acta Crystallogr Sect E Struct Rep Online. 2009 Aug 26;65(Pt 9):o2234. doi: 10.1107/S1600536809033169 (PMC2969944; doi:10.1107/S1600536809033169)
Supplement: Supplementary file 2 [file e-65-o2234-Isup2.hkl]

# 
# h,k,l, Fc-squared, Fo-squared, sigma(Fo-squared) and status flag 
# 
data_I
_shelx_title ' sam2a_0m in P-1 (100K)' 
_shelx_refln_list_code          4 
_shelx_F_calc_maximum       79.04 
_exptl_crystal_F_000       192.00 
_reflns_d_resolution_high  0.7109 
 
loop_ 
 _symmetry_equiv_pos_as_xyz 
 'x, y, z' 
 '-x, -y, -z' 
 
_cell_length_a     5.1481 
_cell_length_b     5.9262 
_cell_length_c    15.4756 
_cell_angle_alpha  87.002 
_cell_angle_beta   84.282 
_cell_angle_gamma  82.849 
 
_shelx_F_squared_multiplier     1.000 
 
loop_ 
 _refln_index_h 
 _refln_index_k 
 _refln_index_l 
 _refln_F_squared_calc 
 _refln_F_squared_meas 
 _refln_F_squared_sigma 
 _refln_observed_status 
   1   0   0        7.39        9.36      0.43 o 
   2   0   0       37.19       40.34      1.19 o 
   3   0   0        5.41        3.82      0.48 o 
   4   0   0        2.76        2.64      0.83 o 
   5   0   0       77.10       77.01      3.72 o 
   6   0   0      101.34      104.27      3.21 o 
   7   0   0        1.30        1.50      0.61 o 
  -6   1   0        0.40        1.00      0.38 o 
  -5   1   0        0.20        1.19      0.35 o 
  -4   1   0        9.68       11.55      0.54 o 
  -3   1   0       14.54       13.73      0.25 o 
  -2   1   0     1068.17     1141.01     10.09 o 
  -1   1   0      478.10      451.20      4.02 o 
   0   1   0       71.33       62.39      0.64 o 
   1   1   0      242.77      257.99      2.48 o 
   2   1   0      127.71      147.36      2.75 o 
   3   1   0       21.71       21.26      1.09 o 
   4   1   0      153.78      153.22      3.92 o 
   5   1   0        0.26        0.82      1.18 o 
   6   1   0        4.16        2.64      0.93 o 
   7   1   0        1.55        0.49      0.72 o 
  -6   2   0        6.87        8.44      0.85 o 
  -5   2   0       48.67       51.95      1.53 o 
  -4   2   0        0.62        0.67      0.23 o 
  -3   2   0       20.37       22.39      0.56 o 
  -2   2   0      213.35      237.40      2.30 o 
  -1   2   0       52.21       48.84      0.55 o 
   0   2   0      101.36      108.06      1.01 o 
   1   2   0      278.02      282.90      2.20 o 
   2   2   0      381.13      392.47      3.79 o 
   3   2   0       13.69       13.24      0.41 o 
   4   2   0       16.91       18.11      1.33 o 
   5   2   0       16.21       17.24      1.75 o 
   6   2   0       10.34        9.23      1.07 o 
  -6   3   0        5.32        6.71      1.62 o 
  -5   3   0        0.04        0.28      0.25 o 
  -4   3   0       10.09       12.14      2.03 o 
  -3   3   0      166.94      158.39      2.67 o 
  -2   3   0       85.01       98.44      0.97 o 
  -1   3   0       30.92       32.88      0.68 o 
   0   3   0       85.36       88.11      0.84 o 
   1   3   0       13.80       14.61      0.29 o 
   2   3   0      883.74      959.97      8.75 o 
   3   3   0        4.37        2.51      0.18 o 
   4   3   0      134.86      129.89      3.51 o 
   5   3   0       82.17       86.79      3.37 o 
   6   3   0        0.04        0.28      0.31 o 
  -5   4   0        0.07        0.23      0.31 o 
  -4   4   0       10.60       13.63      0.71 o 
  -3   4   0       13.85       11.80      0.64 o 
  -2   4   0        0.59        1.24      0.22 o 
  -1   4   0       14.82       14.50      0.43 o 
   0   4   0       17.06       17.66      0.38 o 
   1   4   0      104.10      111.47      1.21 o 
   2   4   0       38.00       39.98      0.82 o 
   3   4   0        1.41        1.22      0.26 o 
   4   4   0       39.86       39.85      1.07 o 
   5   4   0        0.34        0.70      0.38 o 
   6   4   0       22.16       25.19      1.45 o 
  -5   5   0       89.37      100.30      2.93 o 
  -4   5   0        6.74        6.22      0.60 o 
  -3   5   0       63.89       57.10      1.49 o 
  -2   5   0       30.36       28.24      0.77 o 
  -1   5   0       35.32       32.07      0.67 o 
   0   5   0      195.58      200.79      2.51 o 
   1   5   0       98.24       93.01      2.48 o 
   2   5   0        6.39        7.86      0.42 o 
   3   5   0       40.48       37.11      1.19 o 
   4   5   0        0.69        0.38      0.31 o 
   5   5   0        7.88        8.38      0.83 o 
   6   5   0      134.46      142.78      5.06 o 
  -4   6   0        0.19       -0.36      0.53 o 
  -3   6   0        0.13        0.36      0.37 o 
  -2   6   0       39.07       38.95      1.00 o 
  -1   6   0        0.66        0.99      0.36 o 
   0   6   0       45.60       44.23      1.21 o 
   1   6   0       50.23       51.33      1.17 o 
   2   6   0       21.43       21.89      0.76 o 
   3   6   0        9.78        8.06      0.69 o 
   4   6   0        5.33        6.86      1.43 o 
   5   6   0        3.38        3.95      0.49 o 
  -3   7   0       41.07       39.04      3.21 o 
  -2   7   0       34.26       41.37      1.17 o 
  -1   7   0        6.68        4.18      0.75 o 
   0   7   0        5.50        5.34      0.71 o 
   1   7   0        3.62        3.48      0.50 o 
   2   7   0        2.29        2.46      0.40 o 
   3   7   0        4.24        5.06      0.65 o 
   4   7   0        1.57        2.25      0.59 o 
  -1   8   0       19.56       22.09      1.57 o 
   0   8   0        8.58        9.83      0.92 o 
   1   8   0        3.99        4.10      0.62 o 
   2   8   0        0.07       -0.22      0.40 o 
  -2  -8   1       11.06       12.96      2.13 o 
  -1  -8   1        2.06        1.83      0.80 o 
   0  -8   1       31.36       30.93      1.34 o 
   1  -8   1        8.16        6.56      0.79 o 
  -4  -7   1        2.24        3.14      0.61 o 
  -3  -7   1       17.55       20.23      1.34 o 
  -2  -7   1        0.12        0.16      0.32 o 
  -1  -7   1       31.66       29.98      1.04 o 
   0  -7   1        0.13        0.22      0.49 o 
   1  -7   1        1.06        0.09      0.71 o 
   2  -7   1        8.88        7.00      0.80 o 
   3  -7   1       10.11       10.03      1.51 o 
  -5  -6   1        8.05        8.06      0.72 o 
  -4  -6   1        0.00        0.54      0.40 o 
  -3  -6   1        5.42        4.09      0.76 o 
  -2  -6   1        4.44        5.88      0.45 o 
  -1  -6   1      118.33      116.46      1.98 o 
   0  -6   1        0.01       -0.62      0.31 o 
   1  -6   1        8.35        8.79      0.54 o 
   2  -6   1       48.27       46.36      1.11 o 
   3  -6   1        0.05        0.08      0.44 o 
   4  -6   1       16.78       19.34      1.54 o 
  -6  -5   1        2.33        2.25      0.75 o 
  -5  -5   1       11.48       11.01      1.18 o 
  -4  -5   1        1.45        2.06      0.41 o 
  -3  -5   1        1.74        4.40      0.48 o 
  -2  -5   1        6.15        7.03      0.40 o 
  -1  -5   1      202.30      191.57      2.57 o 
   0  -5   1      384.04      380.38      4.08 o 
   1  -5   1        7.91        8.01      0.39 o 
   2  -5   1       19.81       16.14      0.58 o 
   3  -5   1        0.01        0.33      0.33 o 
   4  -5   1        0.01       -0.09      0.32 o 
   5  -5   1       28.73       33.19      1.35 o 
  -6  -4   1       10.71        9.07      0.92 o 
  -5  -4   1        7.00        7.77      0.80 o 
  -4  -4   1       34.10       33.00      1.19 o 
  -3  -4   1       10.53       10.69      0.51 o 
  -2  -4   1      155.09      160.33      2.70 o 
  -1  -4   1       17.96       20.69      0.42 o 
   0  -4   1       35.44       35.90      0.50 o 
   1  -4   1       54.79       55.65      0.69 o 
   2  -4   1       16.85       13.43      0.43 o 
   3  -4   1       10.41        8.16      0.55 o 
   4  -4   1      119.33      115.32      2.30 o 
   5  -4   1        1.17        1.22      0.39 o 
  -6  -3   1        5.45        4.05      0.53 o 
  -5  -3   1       88.06       89.95      3.98 o 
  -4  -3   1        8.63        7.49      0.48 o 
  -3  -3   1       49.98       53.53      0.80 o 
  -2  -3   1      112.59      118.76      1.35 o 
  -1  -3   1       52.35       58.07      0.66 o 
   0  -3   1       10.07       12.06      0.24 o 
   1  -3   1      590.99      737.14      6.01 o 
   2  -3   1       83.13       87.87      0.95 o 
   3  -3   1       24.86       26.28      1.06 o 
   4  -3   1       25.43       27.39      0.88 o 
   5  -3   1        2.83        3.40      0.39 o 
   6  -3   1        0.79        0.99      0.53 o 
  -6  -2   1        6.50        6.61      0.94 o 
  -5  -2   1        5.83        6.58      0.82 o 
  -4  -2   1      125.62      130.28      4.83 o 
  -3  -2   1        0.37        0.09      0.07 o 
  -2  -2   1      596.74      610.30      5.51 o 
  -1  -2   1      469.33      519.79      4.07 o 
   0  -2   1      218.11      238.14      1.95 o 
   1  -2   1      393.01      432.22      3.57 o 
   2  -2   1      222.49      261.28      2.37 o 
   3  -2   1        1.59        2.33      0.16 o 
   4  -2   1       54.93       52.09      1.14 o 
   5  -2   1       46.78       47.75      1.47 o 
   6  -2   1        9.79       11.60      0.80 o 
  -6  -1   1        2.75        3.09      0.57 o 
  -5  -1   1       62.53       63.58      2.22 o 
  -4  -1   1        0.80        1.26      0.41 o 
  -3  -1   1       11.75       12.58      0.58 o 
  -2  -1   1      138.35      136.15      2.57 o 
  -1  -1   1      656.43      689.89      5.89 o 
   0  -1   1      229.78      241.24      2.00 o 
   1  -1   1       13.96       17.25      0.27 o 
   2  -1   1      234.80      241.82      2.37 o 
   3  -1   1        3.67        3.31      0.14 o 
   4  -1   1       64.90       64.53      1.50 o 
   5  -1   1       95.34      102.92      2.29 o 
   6  -1   1       91.71       94.00      2.27 o 
   7  -1   1        1.12        1.54      0.51 o 
  -7   0   1       14.09       11.87      1.66 o 
  -6   0   1      143.65      141.12      3.27 o 
  -5   0   1       13.77       12.63      1.12 o 
  -4   0   1        3.80        4.28      0.61 o 
  -3   0   1       16.32       22.63      1.88 o 
  -2   0   1       83.67       88.65      3.47 o 
   1   0   1      191.05      197.10      2.63 o 
   2   0   1       73.71       76.96      1.27 o 
   3   0   1      117.35      130.76      3.03 o 
   4   0   1       52.37       51.57      2.70 o 
   5   0   1       54.44       51.36      2.90 o 
   6   0   1       36.67       38.57      1.75 o 
   7   0   1        3.28        4.01      0.95 o 
  -6   1   1       28.58       33.84      1.20 o 
  -5   1   1       48.95       48.21      2.29 o 
  -4   1   1        9.42        8.46      0.33 o 
  -3   1   1       30.01       37.98      0.46 o 
  -2   1   1      548.21      565.14      5.02 o 
  -1   1   1       57.08       47.76      0.54 o 
   0   1   1     1966.37     2058.36     17.59 o 
   1   1   1       97.23      108.11      1.11 o 
   2   1   1      196.36      196.79      2.34 o 
   3   1   1       41.68       45.31      1.21 o 
   4   1   1      182.46      195.48      4.80 o 
   5   1   1        0.81        1.06      0.80 o 
   6   1   1       93.86       91.32      3.09 o 
   7   1   1        1.76        2.52      0.70 o 
  -6   2   1        8.04        9.87      0.77 o 
  -5   2   1       29.04       28.47      1.11 o 
  -4   2   1       50.33       50.93      0.92 o 
  -3   2   1      132.48      120.97      1.48 o 
  -2   2   1      265.37      310.64      2.94 o 
  -1   2   1      504.71      572.30      4.86 o 
   0   2   1       67.36       67.92      0.70 o 
   1   2   1      293.12      304.09      2.68 o 
   2   2   1       56.26       52.39      0.81 o 
   3   2   1       77.15       76.51      0.84 o 
   4   2   1       45.50       47.12      1.24 o 
   5   2   1       42.89       43.68      1.82 o 
   6   2   1        1.65        1.38      0.68 o 
   7   2   1       49.75       53.85      2.46 o 
  -6   3   1        0.39        1.36      0.58 o 
  -5   3   1       27.84       28.23      0.84 o 
  -4   3   1      180.39      169.08      2.87 o 
  -3   3   1      142.63      140.23      2.42 o 
  -2   3   1        6.00        6.61      0.22 o 
  -1   3   1      133.55      151.24      1.42 o 
   0   3   1        0.04       -0.18      0.09 o 
   1   3   1       98.11      113.95      1.12 o 
   2   3   1        0.58        0.38      0.19 o 
   3   3   1       10.64       11.65      0.41 o 
   4   3   1      168.28      159.37      3.08 o 
   5   3   1      183.36      192.02      4.45 o 
   6   3   1        2.16        2.02      0.42 o 
   7   3   1        4.77        5.79      0.61 o 
  -5   4   1        0.03       -0.13      0.30 o 
  -4   4   1        5.84        3.62      0.45 o 
  -3   4   1       13.83       16.38      0.87 o 
  -2   4   1        4.84        3.87      0.37 o 
  -1   4   1        7.45        3.48      0.21 o 
   0   4   1        0.90        0.19      0.12 o 
   1   4   1       58.58       60.18      0.82 o 
   2   4   1       17.98       22.75      0.50 o 
   3   4   1        8.11       10.00      0.49 o 
   4   4   1       51.53       47.23      1.21 o 
   5   4   1        1.80        3.97      1.32 o 
   6   4   1       45.80       48.60      1.77 o 
  -5   5   1        7.33        6.84      0.77 o 
  -4   5   1        2.71        4.73      0.54 o 
  -3   5   1       12.82       11.25      0.70 o 
  -2   5   1       34.96       29.46      0.79 o 
  -1   5   1       23.31       20.76      0.55 o 
   0   5   1      398.88      399.47      4.26 o 
   1   5   1        2.92        3.12      0.37 o 
   2   5   1       10.35       10.22      0.49 o 
   3   5   1       65.92       62.79      1.64 o 
   4   5   1        0.78        0.74      0.31 o 
   5   5   1       46.51       49.04      4.33 o 
   6   5   1        6.62       10.04      1.07 o 
  -4   6   1        4.66        4.90      0.73 o 
  -3   6   1        0.28       -0.03      0.49 o 
  -2   6   1        0.85        1.34      0.34 o 
  -1   6   1        1.69        1.65      0.41 o 
   0   6   1        5.29        5.72      0.63 o 
   1   6   1      429.50      421.09      5.59 o 
   2   6   1       10.36       11.03      0.55 o 
   3   6   1        1.50        1.88      0.44 o 
   4   6   1        1.86        1.69      0.44 o 
   5   6   1        2.15        2.25      0.41 o 
  -3   7   1       29.26       29.98      1.80 o 
  -2   7   1       21.88       27.03      1.00 o 
  -1   7   1       93.39       86.97      2.22 o 
   0   7   1        0.04        0.10      0.47 o 
   1   7   1        0.87        1.42      0.43 o 
   2   7   1       17.68       18.23      0.84 o 
   3   7   1        0.74        0.57      0.44 o 
   4   7   1       10.66        9.28      1.40 o 
  -1   8   1       16.21       17.78      1.07 o 
   0   8   1        5.06        6.65      1.69 o 
   1   8   1        0.06        0.33      0.49 o 
   2   8   1       70.53       74.52      1.95 o 
  -2  -8   2       23.70       23.13      2.07 o 
  -1  -8   2        8.64        9.12      0.74 o 
   0  -8   2        2.72        2.38      0.65 o 
  -4  -7   2        1.30        1.67      0.55 o 
  -3  -7   2       15.97       15.48      1.14 o 
  -2  -7   2       28.37       32.18      0.99 o 
  -1  -7   2      102.85      103.33      2.45 o 
   0  -7   2       19.31       21.23      1.08 o 
   1  -7   2       41.47       41.88      2.06 o 
   2  -7   2        0.56        0.66      0.51 o 
   3  -7   2        1.82        1.00      0.68 o 
  -5  -6   2        8.43        8.96      0.65 o 
  -4  -6   2        0.41       -0.15      0.35 o 
  -3  -6   2        4.67        3.48      0.52 o 
  -2  -6   2      142.22      141.58      2.47 o 
  -1  -6   2       47.18       47.79      1.18 o 
   0  -6   2       17.99       16.84      0.78 o 
   1  -6   2       13.01       11.98      0.60 o 
   2  -6   2       11.28       11.79      0.61 o 
   3  -6   2        3.34        4.30      0.57 o 
   4  -6   2       18.98       17.33      1.11 o 
  -6  -5   2       32.86       30.86      1.81 o 
  -5  -5   2        0.01        1.33      0.60 o 
  -4  -5   2       15.26       15.99      0.85 o 
  -3  -5   2        2.18        3.70      0.44 o 
  -2  -5   2        8.53       10.96      0.60 o 
  -1  -5   2      652.81      649.70     10.89 o 
   0  -5   2      138.50      142.02      1.90 o 
   1  -5   2       11.33       12.41      0.48 o 
   2  -5   2       12.32        8.92      0.49 o 
   3  -5   2        0.13        0.00      0.31 o 
   4  -5   2        0.00        0.34      0.32 o 
   5  -5   2       16.18       18.16      1.05 o 
  -6  -4   2       14.06       11.60      1.02 o 
  -5  -4   2        2.13        1.39      0.53 o 
  -4  -4   2       14.58       15.06      0.60 o 
  -3  -4   2      325.59      330.91      5.02 o 
  -2  -4   2        0.06       -0.22      0.21 o 
  -1  -4   2      103.93      105.60      1.22 o 
   0  -4   2        9.91        7.76      0.25 o 
   1  -4   2       65.12       64.19      0.73 o 
   2  -4   2       23.75       25.93      0.65 o 
   3  -4   2      155.26      132.88      2.46 o 
   4  -4   2       27.01       26.70      0.97 o 
   5  -4   2       10.34       11.78      0.90 o 
  -5  -3   2       13.62       12.40      2.11 o 
  -4  -3   2        3.73        3.50      0.36 o 
  -3  -3   2        9.02        8.68      0.30 o 
  -2  -3   2       42.87       46.41      0.69 o 
  -1  -3   2       60.88       66.40      0.73 o 
   0  -3   2      431.54      473.82      3.51 o 
   1  -3   2        3.10        3.99      0.17 o 
   2  -3   2       92.44      107.25      1.11 o 
   3  -3   2        0.66        1.35      0.30 o 
   4  -3   2        1.64        1.64      0.32 o 
   5  -3   2        3.30        3.32      0.45 o 
   6  -3   2       63.78       71.34      2.60 o 
  -5  -2   2        7.88        6.94      0.80 o 
  -4  -2   2      313.59      335.92      7.52 o 
  -3  -2   2       17.27       14.37      0.28 o 
  -2  -2   2       57.72       67.31      0.75 o 
  -1  -2   2       12.95       13.74      0.21 o 
   0  -2   2      523.92      561.25      4.22 o 
   1  -2   2      813.92      946.75      7.30 o 
   2  -2   2       13.26       10.71      0.27 o 
   3  -2   2       61.24       63.64      1.16 o 
   4  -2   2      243.62      245.04      3.79 o 
   5  -2   2       63.67       62.27      1.75 o 
   6  -2   2        0.28        0.67      0.41 o 
  -6  -1   2       33.49       33.63      1.30 o 
  -5  -1   2        2.51        1.08      0.61 o 
  -4  -1   2       30.15       27.24      1.20 o 
  -3  -1   2        4.90        5.23      0.41 o 
  -2  -1   2      432.56      461.58      6.00 o 
  -1  -1   2     4244.81     4138.15     35.58 o 
   0  -1   2     1355.37     1354.95     12.07 o 
   1  -1   2      316.35      308.82      2.68 o 
   2  -1   2       95.92       96.38      0.99 o 
   3  -1   2       18.30       19.48      0.38 o 
   4  -1   2       17.50       16.67      0.83 o 
   5  -1   2      227.55      232.13      7.45 o 
   6  -1   2       15.45       16.73      0.99 o 
   7  -1   2        0.59        1.58      0.94 o 
  -6   0   2       71.19       71.32      2.06 o 
  -5   0   2       81.02       78.07      2.94 o 
  -4   0   2        0.09        0.49      0.33 o 
  -3   0   2        0.35       -0.05      0.29 o 
  -2   0   2      395.92      396.65      7.80 o 
  -1   0   2       69.29       69.15      1.43 o 
   0   0   2      221.07      214.81      2.21 o 
   1   0   2        5.44        3.00      0.11 o 
   2   0   2       69.19       74.19      0.79 o 
   3   0   2       79.23       83.16      1.45 o 
   4   0   2        0.00        0.16      0.28 o 
   5   0   2      123.44      123.89      3.28 o 
   6   0   2        0.82        0.96      0.33 o 
   7   0   2        2.29        2.98      0.65 o 
  -6   1   2       58.27       58.40      1.63 o 
  -5   1   2        0.30        0.40      0.42 o 
  -4   1   2        2.61        3.27      0.27 o 
  -3   1   2       35.16       46.24      0.57 o 
  -2   1   2       96.91      100.84      1.06 o 
  -1   1   2      305.95      296.56      2.73 o 
   0   1   2     1098.75     1140.28     10.30 o 
   1   1   2      775.06      795.11      6.79 o 
   2   1   2       45.39       50.74      0.67 o 
   3   1   2      475.26      499.45      7.42 o 
   4   1   2       27.90       29.62      0.90 o 
   5   1   2       25.07       20.76      1.27 o 
   6   1   2       47.29       48.05      2.13 o 
   7   1   2        1.90        1.53      0.76 o 
  -6   2   2        5.27        5.69      0.64 o 
  -5   2   2       48.85       47.67      1.46 o 
  -4   2   2       33.36       33.57      0.69 o 
  -3   2   2      367.56      384.37      3.93 o 
  -2   2   2        0.12        0.30      0.11 o 
  -1   2   2       90.70      109.81      1.04 o 
   0   2   2      290.70      316.90      2.83 o 
   1   2   2      765.48      825.26      7.46 o 
   2   2   2       14.65       16.80      0.33 o 
   3   2   2       10.68       10.60      0.41 o 
   4   2   2        0.34        0.23      0.13 o 
   5   2   2       92.92       88.80      2.86 o 
   6   2   2        6.15        5.58      0.91 o 
   7   2   2        5.04        4.41      0.99 o 
  -6   3   2       22.93       25.70      1.47 o 
  -5   3   2       10.18       12.23      0.55 o 
  -4   3   2       73.05       69.03      1.53 o 
  -3   3   2       82.30       79.59      1.59 o 
  -2   3   2       85.42      100.98      1.02 o 
  -1   3   2      346.16      378.92      3.11 o 
   0   3   2       16.95       23.92      0.38 o 
   1   3   2       11.34       12.00      0.47 o 
   2   3   2      252.91      277.92      2.81 o 
   3   3   2       91.39       91.46      1.14 o 
   4   3   2       40.12       40.17      0.72 o 
   5   3   2       39.48       42.60      1.46 o 
   6   3   2        0.07       -0.17      0.30 o 
   7   3   2        0.37        1.06      0.40 o 
  -5   4   2       11.75       10.06      1.36 o 
  -4   4   2       26.03       22.98      0.88 o 
  -3   4   2       74.41       71.88      1.59 o 
  -2   4   2       25.61       21.88      0.57 o 
  -1   4   2       42.23       36.94      0.63 o 
   0   4   2      308.51      306.96      2.63 o 
   1   4   2      111.84      122.20      1.36 o 
   2   4   2       80.10       84.23      1.28 o 
   3   4   2       13.24       14.61      0.59 o 
   4   4   2        3.85        3.71      0.38 o 
   5   4   2       65.74       69.05      2.18 o 
   6   4   2       39.97       43.79      1.68 o 
  -5   5   2       11.68       11.86      0.84 o 
  -4   5   2        0.00       -0.49      0.32 o 
  -3   5   2        0.57        0.58      0.34 o 
  -2   5   2       10.36        8.91      0.48 o 
  -1   5   2      255.19      250.67      3.12 o 
   0   5   2       91.35       92.66      1.42 o 
   1   5   2       33.76       35.28      0.81 o 
   2   5   2       45.88       42.32      0.94 o 
   3   5   2       29.77       29.91      1.95 o 
   4   5   2       14.69       14.65      0.73 o 
   5   5   2        0.56        0.74      0.44 o 
   6   5   2       13.92       16.01      1.05 o 
  -4   6   2        1.10        1.63      0.52 o 
  -3   6   2       12.56       11.93      0.78 o 
  -2   6   2        8.77       10.32      0.59 o 
  -1   6   2        7.25        6.91      0.58 o 
   0   6   2      132.30      131.55      2.78 o 
   1   6   2      124.77      131.04      2.14 o 
   2   6   2       21.90       20.54      0.71 o 
   3   6   2        0.75        1.12      0.42 o 
   4   6   2       40.33       36.17      1.97 o 
   5   6   2        0.99        2.33      0.56 o 
  -3   7   2        4.56        6.97      1.06 o 
  -2   7   2       15.40       17.79      1.44 o 
  -1   7   2       16.36       16.39      1.00 o 
   0   7   2        4.29        5.62      0.69 o 
   1   7   2        2.57        3.75      0.80 o 
   2   7   2        5.15        5.84      0.54 o 
   3   7   2        2.96        3.35      0.59 o 
   4   7   2        2.00        1.80      0.50 o 
  -1   8   2        0.74        0.32      0.49 o 
   0   8   2       23.03       19.69      1.12 o 
   1   8   2       20.92       22.35      1.11 o 
   2   8   2       31.33       32.26      1.20 o 
  -2  -8   3       30.68       36.82      2.61 o 
  -1  -8   3        0.87        2.55      0.81 o 
   0  -8   3       19.64       20.35      1.12 o 
  -4  -7   3       17.05       17.85      1.14 o 
  -3  -7   3        4.36        5.63      0.81 o 
  -2  -7   3      174.47      188.14      4.52 o 
  -1  -7   3       26.11       26.85      1.24 o 
   0  -7   3        0.01        0.56      0.52 o 
   1  -7   3       26.55       31.03      1.32 o 
   2  -7   3        0.06       -0.77      0.46 o 
   3  -7   3        0.74       -0.09      0.68 o 
  -5  -6   3       15.27       15.78      1.03 o 
  -4  -6   3        4.49        4.64      0.60 o 
  -3  -6   3       23.91       22.21      1.82 o 
  -2  -6   3        0.08       -0.11      0.30 o 
  -1  -6   3       40.49       40.10      1.71 o 
   0  -6   3       42.66       40.67      1.17 o 
   1  -6   3        1.16        2.15      0.43 o 
   2  -6   3       26.35       22.38      0.90 o 
   3  -6   3        7.70        7.37      0.67 o 
   4  -6   3        5.41        6.20      0.78 o 
  -6  -5   3       21.01       24.53      1.53 o 
  -5  -5   3        5.58        5.69      0.87 o 
  -4  -5   3        4.33        5.45      0.55 o 
  -3  -5   3        5.72        6.21      0.54 o 
  -2  -5   3       12.03       14.11      0.68 o 
  -1  -5   3       12.30        9.58      0.47 o 
   0  -5   3       92.89       93.74      1.44 o 
   1  -5   3        8.80       10.30      0.52 o 
   2  -5   3      143.46      115.11      1.76 o 
   3  -5   3        8.75        8.66      0.64 o 
   4  -5   3        9.33       10.32      0.71 o 
   5  -5   3       13.86       14.84      0.96 o 
  -6  -4   3        2.32        1.79      0.54 o 
  -5  -4   3       10.15        9.30      0.92 o 
  -4  -4   3        1.65        0.52      0.26 o 
  -3  -4   3       12.75        9.63      0.51 o 
  -2  -4   3        5.88        5.73      0.59 o 
  -1  -4   3       22.15       23.51      0.47 o 
   0  -4   3        3.78        6.76      0.23 o 
   1  -4   3        9.81        9.38      0.29 o 
   2  -4   3       89.63       68.03      1.09 o 
   3  -4   3       62.20       51.62      1.33 o 
   4  -4   3        7.55        6.37      0.71 o 
   5  -4   3        1.91        1.57      0.40 o 
  -6  -3   3       14.39       13.01      0.86 o 
  -5  -3   3        6.86        6.26      0.66 o 
  -4  -3   3       68.95       63.30      1.51 o 
  -3  -3   3      302.57      296.96      3.87 o 
  -2  -3   3      156.67      159.61      1.83 o 
  -1  -3   3        0.80        1.16      0.13 o 
   0  -3   3       19.58       23.58      0.34 o 
   1  -3   3       31.29       33.54      0.49 o 
   2  -3   3       92.58       95.71      1.03 o 
   3  -3   3       12.40       10.31      0.55 o 
   4  -3   3        0.16        0.82      0.28 o 
   5  -3   3       18.90       19.72      0.78 o 
   6  -3   3       39.11       44.36      1.99 o 
  -5  -2   3       71.56       74.55      3.39 o 
  -4  -2   3      194.61      195.45      3.84 o 
  -3  -2   3       48.97       46.93      0.78 o 
  -2  -2   3        0.19        1.72      0.12 o 
  -1  -2   3      805.96      817.63      6.32 o 
   0  -2   3      197.95      197.82      1.65 o 
   1  -2   3       39.93       41.92      0.49 o 
   2  -2   3       46.41       48.25      0.56 o 
   3  -2   3        1.35        2.21      0.20 o 
   4  -2   3      750.66      741.56     12.05 o 
   5  -2   3        0.01        0.16      0.19 o 
   6  -2   3        1.38        2.16      0.52 o 
  -5  -1   3        5.44        5.82      0.58 o 
  -4  -1   3        0.19        0.49      0.28 o 
  -3  -1   3       45.55       48.51      1.38 o 
  -2  -1   3      218.97      241.97      2.37 o 
  -1  -1   3      252.63      268.05      2.61 o 
   0  -1   3      338.00      352.78      3.37 o 
   1  -1   3       39.41       39.31      0.45 o 
   2  -1   3       95.11      104.93      1.10 o 
   3  -1   3       80.01       84.75      1.13 o 
   4  -1   3       65.04       65.32      1.20 o 
   5  -1   3       29.44       30.56      1.29 o 
   6  -1   3        0.80        1.82      0.76 o 
   7  -1   3        0.10        0.52      0.40 o 
  -6   0   3        9.44       11.00      0.86 o 
  -5   0   3       64.24       59.08      2.01 o 
  -4   0   3        3.97        2.82      0.76 o 
  -3   0   3        0.05       -0.26      0.23 o 
  -2   0   3      123.71      105.41      1.39 o 
  -1   0   3     6247.54     6000.25     56.43 o 
   0   0   3      112.62      109.24      1.17 o 
   1   0   3      694.90      656.17      5.15 o 
   2   0   3      148.81      151.93      1.46 o 
   3   0   3       28.29       25.40      0.42 o 
   4   0   3       15.21       14.40      0.35 o 
   5   0   3       53.45       55.00      1.70 o 
   6   0   3       11.02       10.66      0.68 o 
   7   0   3        4.41        4.61      0.56 o 
  -6   1   3        2.76        1.85      0.53 o 
  -5   1   3        0.01       -0.26      0.24 o 
  -4   1   3        0.64        0.67      0.22 o 
  -3   1   3      248.40      255.78      2.61 o 
  -2   1   3       59.43       56.92      0.66 o 
  -1   1   3      125.58      129.02      1.31 o 
   0   1   3      780.93      760.89      6.85 o 
   1   1   3     1787.74     1802.47     16.61 o 
   2   1   3        0.02        0.00      0.07 o 
   3   1   3      141.94      157.06      1.52 o 
   4   1   3        2.99        2.26      0.17 o 
   5   1   3        0.02        0.04      0.20 o 
   6   1   3       48.56       47.90      1.39 o 
   7   1   3        1.92        0.62      0.67 o 
  -6   2   3        0.04       -0.13      0.38 o 
  -5   2   3        0.00        0.19      0.35 o 
  -4   2   3       30.39       30.20      0.65 o 
  -3   2   3      282.67      286.57      3.37 o 
  -2   2   3      206.34      222.23      2.18 o 
  -1   2   3       12.74       13.59      0.27 o 
   0   2   3        4.37        6.16      0.19 o 
   1   2   3       26.33       32.37      0.43 o 
   2   2   3        1.13        0.75      0.16 o 
   3   2   3       24.06       24.70      0.43 o 
   4   2   3       48.41       49.57      1.38 o 
   5   2   3      100.74       99.50      3.13 o 
   6   2   3        5.56        4.93      0.90 o 
   7   2   3        3.36        4.55      1.22 o 
  -6   3   3       13.84       14.80      1.32 o 
  -5   3   3        0.03        0.28      0.40 o 
  -4   3   3        0.30        0.21      0.28 o 
  -3   3   3        3.80        4.49      0.36 o 
  -2   3   3        9.42        9.60      0.28 o 
  -1   3   3      487.24      518.08      4.17 o 
   0   3   3      136.25      170.75      1.58 o 
   1   3   3      575.04      648.53      5.40 o 
   2   3   3      110.13      107.01      1.34 o 
   3   3   3      252.79      247.05      3.09 o 
   4   3   3        8.51        8.59      0.34 o 
   5   3   3       19.15       19.79      0.97 o 
   6   3   3        6.69        6.92      0.89 o 
   7   3   3       48.43       52.35      1.96 o 
  -5   4   3        0.08       -0.12      0.30 o 
  -4   4   3        0.21        0.23      0.30 o 
  -3   4   3       97.91       93.48      1.91 o 
  -2   4   3       70.96       70.18      1.19 o 
  -1   4   3      282.87      294.95      2.92 o 
   0   4   3        0.21        0.09      0.12 o 
   1   4   3       20.27       20.34      0.42 o 
   2   4   3       73.04       81.23      1.54 o 
   3   4   3        2.25        3.50      0.35 o 
   4   4   3       30.64       30.38      0.96 o 
   5   4   3      178.16      184.32      4.54 o 
   6   4   3       27.53       28.40      1.34 o 
  -5   5   3        8.54       10.30      1.27 o 
  -4   5   3        0.07        0.09      0.34 o 
  -3   5   3        7.02        8.67      0.68 o 
  -2   5   3        0.90        0.53      0.26 o 
  -1   5   3      136.42      133.24      1.87 o 
   0   5   3      101.52       93.38      1.51 o 
   1   5   3      145.31      144.09      1.93 o 
   2   5   3       59.29       57.04      1.15 o 
   3   5   3       23.64       24.30      0.97 o 
   4   5   3        1.73        1.88      0.39 o 
   5   5   3       56.92       59.06      1.52 o 
   6   5   3       12.36       13.31      1.02 o 
  -4   6   3        6.22        6.94      0.77 o 
  -3   6   3       10.85       10.87      1.02 o 
  -2   6   3        4.71        6.49      0.51 o 
  -1   6   3        8.26        8.20      0.62 o 
   0   6   3        0.35        0.84      0.46 o 
   1   6   3       53.19       56.38      1.22 o 
   2   6   3        4.46        4.24      0.41 o 
   3   6   3       41.94       38.73      1.59 o 
   4   6   3        0.01        0.47      0.52 o 
   5   6   3       16.08       16.89      0.85 o 
  -3   7   3        5.52        6.50      1.02 o 
  -2   7   3       19.39       19.54      1.09 o 
  -1   7   3        0.04        0.17      0.48 o 
   0   7   3        3.11        3.80      0.63 o 
   1   7   3        7.39        8.29      0.80 o 
   2   7   3       18.55       20.05      0.83 o 
   3   7   3        0.30        0.29      0.41 o 
   4   7   3        6.49        5.17      0.83 o 
   0   8   3        6.81        5.47      0.72 o 
   1   8   3       18.26       17.32      1.02 o 
   2   8   3        5.43        7.92      1.50 o 
  -1  -8   4       17.42       17.51      1.03 o 
   0  -8   4        1.90        3.14      0.65 o 
  -4  -7   4       39.91       42.00      1.75 o 
  -3  -7   4       47.61       46.62      1.94 o 
  -2  -7   4        7.37        6.51      1.28 o 
  -1  -7   4        2.06        2.02      0.66 o 
   0  -7   4        2.44        2.43      0.59 o 
   1  -7   4        0.39        0.19      0.52 o 
   2  -7   4        8.73        8.49      0.71 o 
  -5  -6   4       33.93       36.42      1.23 o 
  -4  -6   4        2.00        1.84      0.51 o 
  -3  -6   4        9.02       10.23      1.15 o 
  -2  -6   4      131.09      130.24      2.97 o 
  -1  -6   4       39.43       38.80      1.10 o 
   0  -6   4       35.75       35.83      1.10 o 
   1  -6   4        7.72        8.01      0.95 o 
   2  -6   4       10.94        7.91      0.64 o 
   3  -6   4        2.27        0.78      0.42 o 
   4  -6   4       68.19       74.14      2.31 o 
  -5  -5   4       16.96       24.98      1.63 o 
  -4  -5   4       49.81       50.85      1.61 o 
  -3  -5   4        6.56        4.84      1.12 o 
  -2  -5   4       60.21       53.17      1.36 o 
  -1  -5   4        0.04       -0.14      0.24 o 
   0  -5   4        4.88        4.93      0.37 o 
   1  -5   4        1.05       -0.07      0.31 o 
   2  -5   4        3.16        4.77      0.49 o 
   3  -5   4       17.31       16.08      1.21 o 
   4  -5   4        0.50        0.24      0.37 o 
   5  -5   4        0.59        1.47      0.49 o 
  -6  -4   4        8.90        8.72      0.87 o 
  -5  -4   4        0.12       -0.05      0.34 o 
  -4  -4   4        1.68        1.34      0.29 o 
  -3  -4   4       20.99       25.07      0.75 o 
  -2  -4   4        0.46        0.18      0.20 o 
  -1  -4   4       31.66       36.41      0.63 o 
   0  -4   4      277.14      288.18      2.45 o 
   1  -4   4       16.17       16.05      0.37 o 
   2  -4   4       58.33       43.78      0.84 o 
   3  -4   4        0.36        0.39      0.29 o 
   4  -4   4       23.22       22.05      0.90 o 
   5  -4   4       43.10       47.31      1.37 o 
  -6  -3   4       39.47       35.32      1.53 o 
  -5  -3   4        0.06       -0.49      0.24 o 
  -4  -3   4      159.47      148.50      4.63 o 
  -3  -3   4       48.58       44.36      1.28 o 
  -2  -3   4       31.74       34.91      0.56 o 
  -1  -3   4      118.83      129.26      1.30 o 
   0  -3   4      198.50      227.65      1.87 o 
   1  -3   4        0.00        0.28      0.10 o 
   2  -3   4        1.78        2.03      0.17 o 
   3  -3   4        0.24        0.20      0.32 o 
   4  -3   4       22.22       24.36      0.86 o 
   5  -3   4        1.31        1.58      0.37 o 
   6  -3   4        4.72        4.80      0.93 o 
  -4  -2   4       95.79       90.60      1.88 o 
  -3  -2   4        0.15        1.47      0.11 o 
  -2  -2   4     1147.87     1164.43     11.50 o 
  -1  -2   4      443.31      466.28      3.80 o 
   0  -2   4        2.59        3.18      0.15 o 
   1  -2   4       93.72      106.18      1.03 o 
   2  -2   4      196.51      200.66      1.86 o 
   3  -2   4       34.22       30.59      0.84 o 
   4  -2   4        5.62        4.97      0.45 o 
   5  -2   4        8.27        8.14      0.53 o 
   6  -2   4        2.89        2.52      0.55 o 
  -5  -1   4       25.96       26.29      1.22 o 
  -4  -1   4       22.36       24.88      0.78 o 
  -3  -1   4      177.34      180.39      2.30 o 
  -2  -1   4      124.16      129.48      1.40 o 
  -1  -1   4     2018.75     1973.93     19.81 o 
   0  -1   4      411.88      402.34      3.62 o 
   1  -1   4       26.16       30.20      0.39 o 
   2  -1   4       68.23       68.17      0.79 o 
   3  -1   4        2.49        3.38      0.15 o 
   4  -1   4      204.98      200.07      3.00 o 
   5  -1   4      138.92      139.37      3.64 o 
   6  -1   4        1.73        2.02      0.51 o 
  -6   0   4        2.92        3.52      0.97 o 
  -5   0   4       23.35       25.08      1.05 o 
  -4   0   4        0.29        0.80      0.37 o 
  -3   0   4      100.96      105.72      1.80 o 
  -2   0   4      632.93      633.96      5.83 o 
  -1   0   4        0.17        0.01      0.08 o 
   0   0   4      226.08      216.58      2.28 o 
   1   0   4     1803.61     1742.24     14.83 o 
   2   0   4      362.77      401.48      3.65 o 
   3   0   4      505.49      507.71      4.58 o 
   4   0   4       31.66       28.39      0.64 o 
   5   0   4        4.44        4.19      0.51 o 
   6   0   4       10.51        8.43      0.64 o 
   7   0   4        6.00        6.41      0.64 o 
  -6   1   4        0.64        0.94      0.81 o 
  -5   1   4       22.27       20.53      1.90 o 
  -4   1   4        3.37        5.10      0.33 o 
  -3   1   4       30.40       29.04      0.47 o 
  -2   1   4        5.06        5.41      0.17 o 
  -1   1   4      196.43      176.72      1.59 o 
   0   1   4     2539.48     2421.44     22.88 o 
   1   1   4     1437.77     1442.26     12.88 o 
   2   1   4       31.30       34.56      0.46 o 
   3   1   4      329.04      359.73      3.94 o 
   4   1   4        0.17        0.04      0.13 o 
   5   1   4        0.79        0.23      0.24 o 
   6   1   4       19.41       19.23      1.40 o 
   7   1   4       14.22       12.84      1.34 o 
  -6   2   4        4.75        4.72      0.61 o 
  -5   2   4        6.02        6.90      0.63 o 
  -4   2   4        1.23        1.44      0.23 o 
  -3   2   4       13.19       15.99      0.39 o 
  -2   2   4       33.23       28.35      0.46 o 
  -1   2   4        3.33        3.89      0.18 o 
   0   2   4       21.06       23.18      0.35 o 
   1   2   4        1.39        0.18      0.10 o 
   2   2   4       23.54       23.33      0.40 o 
   3   2   4       48.90       56.27      0.93 o 
   4   2   4       13.55       13.89      0.38 o 
   5   2   4       22.62       21.86      1.32 o 
   6   2   4       17.80       20.01      1.93 o 
   7   2   4        6.34        5.51      1.08 o 
  -6   3   4        3.27        1.62      1.06 o 
  -5   3   4       67.97       71.30      1.99 o 
  -4   3   4        6.99        5.73      0.44 o 
  -3   3   4       36.21       35.79      0.87 o 
  -2   3   4        3.24        3.30      0.23 o 
  -1   3   4       15.50       20.94      0.37 o 
   0   3   4        5.10        6.94      0.22 o 
   1   3   4        2.11        1.21      0.14 o 
   2   3   4       38.28       38.42      0.58 o 
   3   3   4      145.54      142.49      2.96 o 
   4   3   4      224.47      211.98      3.33 o 
   5   3   4        1.41        1.37      0.41 o 
   6   3   4        0.66        1.26      0.42 o 
   7   3   4       27.54       25.75      1.24 o 
  -5   4   4       14.24       12.37      0.66 o 
  -4   4   4        4.30        3.71      0.45 o 
  -3   4   4      110.08      109.68      2.14 o 
  -2   4   4        9.09        9.83      0.44 o 
  -1   4   4       27.49       25.45      0.55 o 
   0   4   4       44.39       43.50      0.62 o 
   1   4   4        8.94       11.56      0.35 o 
   2   4   4       15.79       15.56      0.47 o 
   3   4   4        1.18        0.95      0.27 o 
   4   4   4        0.32        0.37      0.33 o 
   5   4   4      354.83      369.93      8.24 o 
   6   4   4        3.80        5.12      0.68 o 
  -4   5   4       22.63       23.44      0.98 o 
  -3   5   4        3.02        3.30      0.48 o 
  -2   5   4       14.10       14.26      0.59 o 
  -1   5   4      276.44      264.42      3.81 o 
   0   5   4        6.86        7.96      0.44 o 
   1   5   4       67.83       69.65      1.50 o 
   2   5   4       28.47       28.54      0.78 o 
   3   5   4       65.26       63.87      1.69 o 
   4   5   4        0.08        0.19      0.29 o 
   5   5   4       45.37       44.45      1.30 o 
   6   5   4        0.31        1.07      0.79 o 
  -4   6   4       19.97       17.38      1.11 o 
  -3   6   4       12.47       14.55      0.85 o 
  -2   6   4        3.25        2.73      0.46 o 
  -1   6   4       28.99       27.94      1.56 o 
   0   6   4       47.55       44.34      1.40 o 
   1   6   4        0.02        0.17      0.32 o 
   2   6   4        7.81        9.40      0.55 o 
   3   6   4        0.14        0.49      0.36 o 
   4   6   4        2.55        1.99      0.43 o 
   5   6   4        2.48        3.30      0.65 o 
  -2   7   4        2.91        2.59      0.58 o 
  -1   7   4       10.23       11.15      0.86 o 
   0   7   4       34.17       32.09      1.28 o 
   1   7   4        0.29       -0.22      0.37 o 
   2   7   4       42.52       44.03      1.40 o 
   3   7   4        9.62        8.43      0.79 o 
   4   7   4        9.32        7.78      0.76 o 
   0   8   4        0.11        0.28      0.53 o 
   1   8   4        9.04       11.67      0.88 o 
   2   8   4        9.11       11.83      1.71 o 
  -3  -7   5        1.87        2.45      0.65 o 
  -2  -7   5      116.09      121.26      3.71 o 
  -1  -7   5        9.16       11.35      0.88 o 
   0  -7   5        0.29       -0.29      0.47 o 
   1  -7   5        0.54        0.86      0.48 o 
   2  -7   5        8.06        7.94      0.70 o 
  -5  -6   5       18.58       16.70      1.48 o 
  -4  -6   5       11.41       11.14      0.90 o 
  -3  -6   5       61.25       60.86      2.10 o 
  -2  -6   5       57.20       64.28      2.21 o 
  -1  -6   5       24.01       24.56      0.99 o 
   0  -6   5       36.15       34.88      1.09 o 
   1  -6   5       46.61       41.34      1.40 o 
   2  -6   5        2.53        1.02      0.44 o 
   3  -6   5       65.66       67.22      1.58 o 
   4  -6   5        7.07        6.37      0.81 o 
  -5  -5   5       30.97       29.35      1.80 o 
  -4  -5   5        0.51        1.09      0.38 o 
  -3  -5   5        1.21        0.15      0.34 o 
  -2  -5   5      112.64      102.36      2.93 o 
  -1  -5   5        8.20        7.87      0.42 o 
   0  -5   5       36.31       36.85      0.86 o 
   1  -5   5       58.44       50.52      1.03 o 
   2  -5   5       14.65       16.93      0.69 o 
   3  -5   5       33.95       29.99      0.85 o 
   4  -5   5        1.53        1.67      0.45 o 
   5  -5   5        3.96        4.60      0.66 o 
  -6  -4   5        0.36        1.01      0.47 o 
  -5  -4   5        2.26        1.22      0.51 o 
  -4  -4   5      114.91      112.56      6.31 o 
  -3  -4   5       11.29        8.64      0.62 o 
  -2  -4   5       27.33       31.97      0.89 o 
  -1  -4   5        2.01        3.31      0.23 o 
   0  -4   5      521.47      537.11      4.50 o 
   1  -4   5       42.96       48.84      0.75 o 
   2  -4   5       64.48       60.51      1.09 o 
   3  -4   5        2.17        1.40      0.36 o 
   4  -4   5       10.41       10.55      0.67 o 
   5  -4   5       26.74       30.22      1.37 o 
  -6  -3   5       11.67       10.55      0.84 o 
  -5  -3   5        4.47        2.96      0.52 o 
  -4  -3   5       68.86       58.98      2.26 o 
  -3  -3   5       32.73       30.84      0.71 o 
  -2  -3   5       97.76      100.94      1.28 o 
  -1  -3   5       44.04       42.45      0.58 o 
   0  -3   5       94.13      102.31      0.93 o 
   1  -3   5        4.62        5.38      0.19 o 
   2  -3   5        6.07        5.22      0.26 o 
   3  -3   5       52.06       53.05      1.27 o 
   4  -3   5      116.79      115.64      2.23 o 
   5  -3   5       71.37       74.41      1.70 o 
   6  -3   5        0.01        0.10      0.55 o 
  -5  -2   5       11.69       11.10      0.68 o 
  -4  -2   5        4.43        3.93      0.41 o 
  -3  -2   5        8.32        8.86      0.24 o 
  -2  -2   5       82.45       76.05      0.96 o 
  -1  -2   5      709.30      719.67      5.60 o 
   0  -2   5       24.30       27.11      0.42 o 
   1  -2   5       29.48       28.86      0.43 o 
   2  -2   5      319.01      346.95      2.96 o 
   3  -2   5       91.26       94.00      2.07 o 
   4  -2   5       19.90       19.21      0.81 o 
   5  -2   5        0.10        0.26      0.27 o 
   6  -2   5       14.96       14.72      0.94 o 
  -4  -1   5       69.65       70.83      1.46 o 
  -3  -1   5      434.33      457.41      6.94 o 
  -2  -1   5     1726.60     1763.48     20.36 o 
  -1  -1   5      187.01      188.74      1.86 o 
   0  -1   5       85.55       82.62      0.92 o 
   1  -1   5       16.68       15.26      0.27 o 
   2  -1   5        0.38        0.58      0.09 o 
   3  -1   5      195.30      178.72      2.43 o 
   4  -1   5      406.61      388.65      6.61 o 
   5  -1   5       81.69       83.88      1.75 o 
   6  -1   5        0.40        0.05      0.36 o 
  -5   0   5        0.08        0.27      0.66 o 
  -4   0   5      126.69      127.18      1.92 o 
  -3   0   5       17.13       16.16      0.37 o 
  -2   0   5       35.45       32.15      0.43 o 
  -1   0   5       64.14       59.25      0.73 o 
   0   0   5      157.06      159.29      1.62 o 
   1   0   5     1219.75     1189.97     10.14 o 
   2   0   5       91.95      103.42      1.05 o 
   3   0   5       34.39       33.09      0.50 o 
   4   0   5        0.93        0.29      0.14 o 
   5   0   5        4.01        3.03      0.42 o 
   6   0   5        2.79        3.17      0.60 o 
   7   0   5        1.46        1.07      0.43 o 
  -6   1   5        0.01        0.35      0.37 o 
  -5   1   5       33.48       30.42      1.16 o 
  -4   1   5        0.05        0.53      0.21 o 
  -3   1   5      141.15      142.87      1.79 o 
  -2   1   5       54.42       62.66      0.76 o 
  -1   1   5      201.91      196.84      1.63 o 
   0   1   5      285.37      255.97      2.46 o 
   1   1   5      340.66      345.84      3.03 o 
   2   1   5      463.59      511.57      4.79 o 
   3   1   5        7.52        8.47      0.22 o 
   4   1   5       10.61       12.56      0.38 o 
   5   1   5        2.89        1.60      0.76 o 
   6   1   5       32.91       27.97      1.64 o 
   7   1   5       14.28       12.67      1.50 o 
  -6   2   5       40.76       51.50      1.89 o 
  -5   2   5        0.27       -0.31      0.32 o 
  -4   2   5       17.91       18.21      0.60 o 
  -3   2   5        1.03        1.15      0.20 o 
  -2   2   5       99.17       95.94      1.08 o 
  -1   2   5       36.93       39.63      0.53 o 
   0   2   5     1088.02     1179.57      9.15 o 
   1   2   5      223.29      233.97      2.06 o 
   2   2   5       41.53       37.84      0.60 o 
   3   2   5        0.04        0.01      0.12 o 
   4   2   5       39.42       41.30      0.82 o 
   5   2   5       52.70       48.31      2.03 o 
   6   2   5       71.71       68.90      3.26 o 
   7   2   5        8.30        7.68      1.17 o 
  -6   3   5        0.89        0.70      0.57 o 
  -5   3   5       15.92       16.17      0.95 o 
  -4   3   5       17.23       17.54      0.69 o 
  -3   3   5      128.33      122.13      1.99 o 
  -2   3   5      504.64      499.26      5.97 o 
  -1   3   5       37.55       36.08      0.55 o 
   0   3   5        7.43        8.25      0.24 o 
   1   3   5       29.77       36.84      0.49 o 
   2   3   5        1.68        2.01      0.15 o 
   3   3   5      112.16      110.51      1.81 o 
   4   3   5        2.80        2.51      0.32 o 
   5   3   5       22.71       21.79      1.82 o 
   6   3   5       20.05       22.60      3.35 o 
  -5   4   5        3.24        4.88      0.49 o 
  -4   4   5        2.63        2.70      0.43 o 
  -3   4   5       45.49       43.26      1.19 o 
  -2   4   5       78.12       77.27      1.29 o 
  -1   4   5      357.27      351.43      4.16 o 
   0   4   5       52.82       59.78      0.80 o 
   1   4   5        0.09        0.47      0.14 o 
   2   4   5        0.81        1.01      0.23 o 
   3   4   5       25.21       23.07      0.86 o 
   4   4   5      176.94      172.69      3.34 o 
   5   4   5        2.78        3.68      0.37 o 
   6   4   5        4.30        3.46      0.81 o 
  -4   5   5       35.41       38.57      1.25 o 
  -3   5   5       11.72       12.26      0.73 o 
  -2   5   5      156.54      156.16      2.29 o 
  -1   5   5       59.13       55.75      1.11 o 
   0   5   5        0.12        0.36      0.23 o 
   1   5   5        4.97        4.13      0.36 o 
   2   5   5        1.60        0.40      0.25 o 
   3   5   5        0.10        0.62      0.30 o 
   4   5   5       46.55       42.11      1.33 o 
   5   5   5       22.61       22.53      0.92 o 
   6   5   5        6.40        5.94      1.41 o 
  -3   6   5       10.12       11.27      0.79 o 
  -2   6   5       13.52       12.61      0.76 o 
  -1   6   5       54.12       47.90      1.29 o 
   0   6   5       61.86       64.78      1.74 o 
   1   6   5       27.50       26.69      0.92 o 
   2   6   5       81.66       81.88      1.60 o 
   3   6   5       49.80       45.63      1.51 o 
   4   6   5       34.18       34.71      1.69 o 
   5   6   5        0.00        0.68      0.57 o 
  -2   7   5        0.29       -0.14      0.43 o 
  -1   7   5        0.28       -0.14      0.48 o 
   0   7   5       58.97       58.35      1.74 o 
   1   7   5       45.53       50.19      1.60 o 
   2   7   5       21.90       21.13      0.99 o 
   3   7   5        1.67        0.87      0.86 o 
   4   7   5        7.20        6.31      0.72 o 
   0   8   5        7.88        6.82      1.00 o 
   1   8   5        0.00       -0.60      0.66 o 
   2   8   5       10.04       10.36      1.83 o 
  -3  -7   6      130.20      134.39      3.79 o 
  -2  -7   6       22.13       27.05      1.54 o 
  -1  -7   6       22.90       23.32      1.16 o 
   0  -7   6        1.35        0.36      0.50 o 
   1  -7   6        1.18        1.14      0.48 o 
   2  -7   6        0.44        0.35      0.69 o 
  -4  -6   6       33.05       32.57      1.40 o 
  -3  -6   6        0.06        0.45      0.44 o 
  -2  -6   6       52.64       56.88      2.07 o 
  -1  -6   6       12.02       11.65      0.82 o 
   0  -6   6       19.50       21.10      0.87 o 
   1  -6   6        1.73        0.70      0.43 o 
   2  -6   6        0.13        0.14      0.40 o 
   3  -6   6       33.13       33.45      1.25 o 
  -5  -5   6        1.21        1.23      0.56 o 
  -4  -5   6       40.90       45.08      1.54 o 
  -3  -5   6        3.81        2.23      0.49 o 
  -2  -5   6       12.58       10.68      0.95 o 
  -1  -5   6        0.00       -0.05      0.21 o 
   0  -5   6       81.00       74.53      1.31 o 
   1  -5   6      200.97      179.90      2.52 o 
   2  -5   6      105.58       97.01      1.63 o 
   3  -5   6        3.55        3.22      0.41 o 
   4  -5   6       11.13       11.77      0.81 o 
  -6  -4   6       13.42       11.62      1.06 o 
  -5  -4   6        1.18        1.34      0.55 o 
  -4  -4   6        1.99        1.65      0.33 o 
  -3  -4   6        0.80        1.47      0.40 o 
  -2  -4   6      113.75      110.73      2.09 o 
  -1  -4   6      106.20      108.27      1.49 o 
   0  -4   6      206.66      195.81      2.05 o 
   1  -4   6      114.86      109.25      1.23 o 
   2  -4   6       63.27       58.46      1.08 o 
   3  -4   6       19.51       15.74      0.60 o 
   4  -4   6       26.16       26.00      0.99 o 
   5  -4   6       17.80       20.06      0.91 o 
  -6  -3   6        0.17        0.49      0.39 o 
  -5  -3   6        0.01        0.27      0.38 o 
  -4  -3   6        6.46        5.57      0.71 o 
  -3  -3   6       26.94       27.41      0.98 o 
  -2  -3   6       51.41       50.67      0.77 o 
  -1  -3   6       32.16       35.59      0.53 o 
   0  -3   6       47.54       53.73      0.61 o 
   1  -3   6       28.30       29.95      0.44 o 
   2  -3   6        4.72        5.70      0.30 o 
   3  -3   6       88.13       78.64      2.45 o 
   4  -3   6       47.80       44.41      1.40 o 
   5  -3   6       35.51       35.80      1.66 o 
   6  -3   6       19.34       21.70      0.89 o 
  -5  -2   6        5.21        6.98      0.63 o 
  -4  -2   6        3.74        4.15      0.40 o 
  -3  -2   6        8.86        8.16      0.33 o 
  -2  -2   6      362.67      366.16      3.83 o 
  -1  -2   6      102.76      114.05      1.07 o 
   0  -2   6       15.04       15.43      0.28 o 
   1  -2   6        3.30        2.95      0.18 o 
   2  -2   6       37.22       45.47      0.62 o 
   3  -2   6      677.08      635.25      9.14 o 
   4  -2   6       70.99       63.26      1.89 o 
   5  -2   6       27.48       28.12      1.02 o 
   6  -2   6        2.16        2.60      0.51 o 
  -4  -1   6       16.80       15.16      0.50 o 
  -3  -1   6        0.59        0.16      0.09 o 
  -2  -1   6       37.79       35.64      0.50 o 
  -1  -1   6       94.50       92.86      0.95 o 
   0  -1   6        2.98        2.50      0.15 o 
   1  -1   6       52.96       61.81      0.87 o 
   2  -1   6       88.37      102.56      1.04 o 
   3  -1   6        1.09        1.65      0.19 o 
   4  -1   6      165.15      163.47      3.12 o 
   5  -1   6       63.68       65.37      3.00 o 
   6  -1   6        7.30        7.55      0.81 o 
  -6   0   6        0.66        0.61      0.34 o 
  -5   0   6       23.45       21.19      0.88 o 
  -4   0   6      109.77      102.76      2.25 o 
  -3   0   6       32.42       31.41      0.46 o 
  -2   0   6      348.40      375.80      3.60 o 
  -1   0   6       61.27       50.39      0.54 o 
   0   0   6       17.78       20.01      0.35 o 
   1   0   6      809.44      813.86      6.67 o 
   2   0   6      281.03      295.16      2.33 o 
   3   0   6        0.32        0.44      0.14 o 
   4   0   6       69.00       67.51      1.46 o 
   5   0   6        7.91        8.82      0.66 o 
   6   0   6        1.10        0.87      0.37 o 
   7   0   6        3.93        4.56      1.07 o 
  -6   1   6        0.35        1.16      0.49 o 
  -5   1   6       37.51       31.35      1.21 o 
  -4   1   6      205.31      202.42      2.95 o 
  -3   1   6        0.48        1.50      0.16 o 
  -2   1   6       26.47       29.81      0.50 o 
  -1   1   6       76.51       65.78      0.68 o 
   0   1   6       44.11       57.10      0.65 o 
   1   1   6       18.59       18.80      0.33 o 
   2   1   6      414.93      445.60      3.58 o 
   3   1   6      106.56       99.54      1.26 o 
   4   1   6       92.82       93.10      1.63 o 
   5   1   6       53.21       45.03      1.96 o 
   6   1   6        0.75        1.78      0.71 o 
   7   1   6       37.21       40.41      4.67 o 
  -6   2   6        0.06        0.55      0.49 o 
  -5   2   6        2.54        4.51      0.57 o 
  -4   2   6       33.47       32.93      0.84 o 
  -3   2   6        0.16        0.26      0.15 o 
  -2   2   6       14.51       14.98      0.36 o 
  -1   2   6      234.85      229.27      2.24 o 
   0   2   6       37.44       38.63      0.49 o 
   1   2   6      338.10      348.08      2.99 o 
   2   2   6       51.34       47.07      0.60 o 
   3   2   6       49.55       45.97      0.78 o 
   4   2   6       20.44       19.31      0.67 o 
   5   2   6        4.65        3.87      0.75 o 
   6   2   6       51.77       45.02      2.15 o 
   7   2   6        0.36        0.59      0.89 o 
  -5   3   6        4.13        4.39      0.63 o 
  -4   3   6        1.84        0.77      0.30 o 
  -3   3   6      246.05      234.46      3.37 o 
  -2   3   6      348.88      358.52      4.43 o 
  -1   3   6        4.33        2.93      0.21 o 
   0   3   6       40.65       46.48      0.60 o 
   1   3   6        0.19        1.24      0.15 o 
   2   3   6       44.76       44.91      0.64 o 
   3   3   6       11.49       10.57      0.74 o 
   4   3   6      165.49      162.49      2.74 o 
   5   3   6       64.38       59.82      3.41 o 
   6   3   6       75.21       70.62      5.03 o 
  -5   4   6       25.56       26.60      1.51 o 
  -4   4   6       11.76       13.90      0.73 o 
  -3   4   6        0.23        0.13      0.29 o 
  -2   4   6      173.59      169.76      2.48 o 
  -1   4   6        2.88        3.54      0.30 o 
   0   4   6       86.49       92.90      1.10 o 
   1   4   6       10.66       11.53      0.34 o 
   2   4   6       14.32       10.30      0.42 o 
   3   4   6        8.74        9.71      0.55 o 
   4   4   6      142.75      140.93      2.43 o 
   5   4   6        3.82        3.53      0.51 o 
   6   4   6        0.75        0.55      0.59 o 
  -4   5   6        0.83        0.89      0.41 o 
  -3   5   6        6.88        7.18      0.78 o 
  -2   5   6      135.67      128.18      2.37 o 
  -1   5   6       14.26       14.95      0.59 o 
   0   5   6       26.59       25.79      0.79 o 
   1   5   6        0.50        0.21      0.23 o 
   2   5   6        0.69        0.52      0.28 o 
   3   5   6        0.32        0.87      0.35 o 
   4   5   6       71.24       69.70      1.84 o 
   5   5   6        0.15        0.22      0.30 o 
   6   5   6       11.71       13.56      1.28 o 
  -3   6   6       28.09       29.16      1.34 o 
  -2   6   6        2.23        2.90      0.47 o 
  -1   6   6       10.31        9.61      0.66 o 
   0   6   6       33.73       31.08      1.18 o 
   1   6   6       29.07       28.61      1.19 o 
   2   6   6      289.19      268.00      4.80 o 
   3   6   6        0.75        0.67      0.38 o 
   4   6   6       16.81       17.14      1.54 o 
   5   6   6        0.15        0.72      0.37 o 
  -2   7   6        1.51        0.82      0.52 o 
  -1   7   6       14.86       15.00      0.96 o 
   0   7   6        0.34        0.71      0.51 o 
   1   7   6       18.35       17.12      0.96 o 
   2   7   6       18.76       18.15      1.73 o 
   3   7   6        1.71        1.09      0.47 o 
   4   7   6       14.31       15.11      1.00 o 
   0   8   6        2.10        1.52      0.56 o 
   1   8   6       24.02       24.88      1.48 o 
   2   8   6       11.55       13.55      0.87 o 
  -3  -7   7       20.13       19.95      1.33 o 
  -2  -7   7       24.93       28.27      2.55 o 
  -1  -7   7       20.48       20.94      1.10 o 
   0  -7   7       19.79       18.44      1.82 o 
   1  -7   7        1.89        1.30      0.91 o 
   2  -7   7       80.37       81.23      2.79 o 
  -4  -6   7       41.40       41.04      2.90 o 
  -3  -6   7       26.64       27.36      1.46 o 
  -2  -6   7        0.23       -0.32      0.58 o 
  -1  -6   7        5.83        6.23      1.48 o 
   0  -6   7       24.85       23.84      0.91 o 
   1  -6   7        0.91        0.12      0.42 o 
   2  -6   7        1.70        2.31      0.51 o 
   3  -6   7        3.32        4.34      0.62 o 
  -5  -5   7       97.99       97.36      3.96 o 
  -4  -5   7        0.58        0.66      0.37 o 
  -3  -5   7        1.13        1.21      0.43 o 
  -2  -5   7        3.26        3.48      0.56 o 
  -1  -5   7        6.90        8.04      0.57 o 
   0  -5   7       97.81       92.83      1.91 o 
   1  -5   7        2.20        3.14      0.42 o 
   2  -5   7        8.05        7.94      0.81 o 
   3  -5   7        3.40        3.80      0.42 o 
   4  -5   7        1.83        1.74      0.45 o 
  -5  -4   7       27.01       28.69      1.69 o 
  -4  -4   7       24.93       25.80      1.00 o 
  -3  -4   7        1.13        0.75      0.34 o 
  -2  -4   7        1.40        2.46      0.44 o 
  -1  -4   7       50.41       51.41      0.84 o 
   0  -4   7       49.43       48.36      0.76 o 
   1  -4   7       19.40       17.25      0.50 o 
   2  -4   7       60.88       60.61      1.22 o 
   3  -4   7       49.44       45.36      1.04 o 
   4  -4   7        1.90        2.42      0.44 o 
   5  -4   7        1.68        1.75      0.44 o 
  -6  -3   7        2.84        1.70      0.46 o 
  -5  -3   7        2.45        3.47      0.60 o 
  -4  -3   7        0.96       -0.33      0.39 o 
  -3  -3   7       13.58       12.62      0.58 o 
  -2  -3   7       69.07       62.56      1.49 o 
  -1  -3   7      340.11      357.80      3.23 o 
   0  -3   7        2.88        3.81      0.18 o 
   1  -3   7       28.33       28.51      0.44 o 
   2  -3   7        0.87        0.30      0.21 o 
   3  -3   7       57.97       49.54      1.47 o 
   4  -3   7       38.39       39.50      1.34 o 
   5  -3   7        5.08        5.23      0.51 o 
   6  -3   7       12.48       13.44      0.78 o 
  -6  -2   7        1.64        0.76      0.39 o 
  -5  -2   7        0.07        0.33      0.32 o 
  -4  -2   7        0.00        0.14      0.33 o 
  -3  -2   7     1530.86     1478.73     29.94 o 
  -2  -2   7        5.82        8.06      0.33 o 
  -1  -2   7       26.03       27.75      0.40 o 
   0  -2   7        5.67        6.05      0.20 o 
   1  -2   7        4.18        3.53      0.17 o 
   2  -2   7      207.96      200.79      1.96 o 
   3  -2   7      175.19      162.17      3.19 o 
   4  -2   7        3.34        3.29      0.43 o 
   5  -2   7       82.69       82.99      3.11 o 
   6  -2   7       17.86       16.56      1.21 o 
  -6  -1   7        0.62        1.05      0.38 o 
  -5  -1   7       51.55       48.17      1.85 o 
  -4  -1   7       19.29       17.51      0.72 o 
  -3  -1   7        0.48        0.41      0.13 o 
  -2  -1   7      300.85      296.38      3.60 o 
  -1  -1   7      232.58      212.34      1.84 o 
   0  -1   7      113.33      104.03      1.12 o 
   1  -1   7       79.79       87.38      0.91 o 
   2  -1   7       12.28        9.88      0.25 o 
   3  -1   7        7.69        6.30      0.43 o 
   4  -1   7        3.53        3.60      0.41 o 
   5  -1   7       64.16       63.90      2.27 o 
   6  -1   7        2.66        3.45      0.65 o 
  -6   0   7        1.18        1.55      0.47 o 
  -5   0   7       32.97       31.33      1.14 o 
  -4   0   7        8.11        9.16      0.46 o 
  -3   0   7       74.69       75.21      0.99 o 
  -2   0   7       46.89       50.44      0.69 o 
  -1   0   7      114.93      109.56      1.06 o 
   0   0   7        4.47        5.27      0.25 o 
   1   0   7      128.57      150.19      1.45 o 
   2   0   7      115.80      119.24      1.18 o 
   3   0   7       27.19       29.35      0.49 o 
   4   0   7       56.17       56.26      1.13 o 
   5   0   7        1.68        1.75      0.27 o 
   6   0   7        1.97        1.48      0.51 o 
  -6   1   7       31.94       39.33      1.91 o 
  -5   1   7       44.12       44.91      1.54 o 
  -4   1   7       38.83       37.65      1.34 o 
  -3   1   7        5.31        3.66      0.26 o 
  -2   1   7       21.40       17.37      0.38 o 
  -1   1   7     1018.63     1018.21      8.26 o 
   0   1   7       39.04       42.03      0.54 o 
   1   1   7      383.56      386.77      3.44 o 
   2   1   7      522.07      532.70      4.43 o 
   3   1   7       16.58       14.35      0.38 o 
   4   1   7        0.27        0.05      0.23 o 
   5   1   7       55.52       50.49      1.56 o 
   6   1   7        0.88        0.53      0.92 o 
   7   1   7       20.51       22.50      1.71 o 
  -6   2   7        0.76        0.98      0.57 o 
  -5   2   7        0.93        0.45      0.42 o 
  -4   2   7        3.81        2.88      0.32 o 
  -3   2   7        7.87        7.62      0.39 o 
  -2   2   7       11.77       12.61      0.39 o 
  -1   2   7      227.01      228.67      2.37 o 
   0   2   7        8.39       15.48      0.30 o 
   1   2   7      248.32      238.62      2.13 o 
   2   2   7       75.05       79.92      0.87 o 
   3   2   7       34.70       36.96      0.69 o 
   4   2   7       25.56       26.94      1.28 o 
   5   2   7       34.16       29.85      1.63 o 
   6   2   7        4.60        6.95      2.03 o 
   7   2   7        0.56        0.32      0.57 o 
  -5   3   7        3.03        3.94      0.61 o 
  -4   3   7        0.80        1.10      0.32 o 
  -3   3   7      215.94      211.72      3.41 o 
  -2   3   7       28.21       28.05      0.76 o 
  -1   3   7        6.97        6.39      0.27 o 
   0   3   7       76.37       77.28      0.89 o 
   1   3   7        2.08        2.23      0.17 o 
   2   3   7       51.53       51.78      0.72 o 
   3   3   7      526.81      486.40      6.34 o 
   4   3   7       25.25       23.12      0.85 o 
   5   3   7       48.55       45.59      1.22 o 
   6   3   7       36.60       33.80      1.49 o 
  -5   4   7       27.86       31.61      1.16 o 
  -4   4   7        5.28        4.53      0.62 o 
  -3   4   7       14.22       13.27      0.87 o 
  -2   4   7        3.93        4.41      0.35 o 
  -1   4   7        8.55        8.22      0.40 o 
   0   4   7       93.79       98.58      1.23 o 
   1   4   7       14.24       10.61      0.53 o 
   2   4   7        4.09        4.81      0.34 o 
   3   4   7       86.65       79.21      1.69 o 
   4   4   7      215.97      212.45      4.04 o 
   5   4   7        2.34        1.98      0.46 o 
   6   4   7       16.22       16.41      1.12 o 
  -4   5   7        0.00        0.41      0.42 o 
  -3   5   7        1.66        1.59      0.46 o 
  -2   5   7        0.92        0.81      0.35 o 
  -1   5   7        0.56       -0.29      0.33 o 
   0   5   7       11.25       11.13      0.56 o 
   1   5   7        5.04        4.44      0.39 o 
   2   5   7       19.22       14.75      0.61 o 
   3   5   7       20.79       22.19      0.98 o 
   4   5   7        0.51        0.77      0.35 o 
   5   5   7        4.91        4.07      0.50 o 
   6   5   7       26.10       26.58      1.52 o 
  -3   6   7       12.23       12.36      0.98 o 
  -2   6   7        7.31        8.02      0.71 o 
  -1   6   7        0.00       -0.11      0.34 o 
   0   6   7       15.09       16.47      1.01 o 
   1   6   7       20.15       17.52      0.81 o 
   2   6   7       70.60       66.69      3.31 o 
   3   6   7        0.00        0.86      0.40 o 
   4   6   7        0.00        0.53      0.41 o 
   5   6   7       12.61       14.57      1.49 o 
  -2   7   7        0.17        0.19      0.46 o 
  -1   7   7        0.10        0.20      0.60 o 
   0   7   7        2.37        3.22      0.64 o 
   1   7   7        0.75       -0.19      0.45 o 
   2   7   7        6.78        5.26      0.62 o 
   3   7   7        0.19        0.37      0.68 o 
   4   7   7        5.97        6.66      0.75 o 
   1   8   7       14.38       12.37      1.52 o 
  -3  -7   8       96.46      100.77      3.17 o 
  -2  -7   8       12.55       10.63      1.53 o 
  -1  -7   8        9.24       11.38      0.87 o 
   0  -7   8        0.01        0.33      0.46 o 
   1  -7   8        0.38       -0.36      0.60 o 
   2  -7   8       55.65       62.17      1.90 o 
  -4  -6   8        6.22        6.91      0.75 o 
  -3  -6   8       20.42       23.22      1.29 o 
  -2  -6   8        5.59        5.29      0.78 o 
  -1  -6   8        2.62        2.83      0.52 o 
   0  -6   8       35.45       30.64      1.14 o 
   1  -6   8       45.27       40.14      1.67 o 
   2  -6   8        1.14        0.93      0.46 o 
   3  -6   8        2.74        2.22      0.58 o 
  -5  -5   8       24.58       27.51      1.85 o 
  -4  -5   8        7.20        9.00      0.74 o 
  -3  -5   8        0.80        0.92      0.46 o 
  -2  -5   8       40.90       39.38      1.56 o 
  -1  -5   8        1.40        0.64      0.28 o 
   0  -5   8       16.30       17.26      0.74 o 
   1  -5   8        3.95        4.64      0.60 o 
   2  -5   8        0.02        0.45      0.38 o 
   3  -5   8        0.01        0.23      0.32 o 
   4  -5   8       47.68       51.02      1.80 o 
  -5  -4   8       96.42       97.14      3.73 o 
  -4  -4   8       15.24       16.43      1.13 o 
  -3  -4   8       15.25       15.96      0.88 o 
  -2  -4   8        3.38        1.27      0.35 o 
  -1  -4   8       77.28       74.29      1.24 o 
   0  -4   8        2.11        2.00      0.24 o 
   1  -4   8       59.26       57.65      1.01 o 
   2  -4   8        4.84        4.64      0.37 o 
   3  -4   8       58.36       56.22      1.44 o 
   4  -4   8        1.79        2.23      0.43 o 
   5  -4   8       13.79       15.29      1.10 o 
  -6  -3   8        0.25        1.02      0.46 o 
  -5  -3   8        7.00        7.00      0.82 o 
  -4  -3   8       39.71       37.58      2.30 o 
  -3  -3   8       45.45       51.59      2.21 o 
  -2  -3   8       10.95       12.23      0.57 o 
  -1  -3   8       22.36       21.65      0.50 o 
   0  -3   8       32.37       31.19      0.48 o 
   1  -3   8      141.66      137.66      1.35 o 
   2  -3   8      211.56      192.10      2.57 o 
   3  -3   8      119.74      116.93      2.10 o 
   4  -3   8        0.15        0.33      0.33 o 
   5  -3   8        6.71        6.88      0.66 o 
   6  -3   8        5.06        6.38      0.61 o 
  -6  -2   8        5.36        4.74      0.66 o 
  -5  -2   8        0.51        0.77      0.41 o 
  -4  -2   8      122.05      111.62      3.74 o 
  -3  -2   8      203.04      191.08      3.06 o 
  -2  -2   8        9.28        7.29      0.36 o 
  -1  -2   8        0.01        0.16      0.10 o 
   0  -2   8       73.83       81.95      0.97 o 
   1  -2   8       60.87       59.53      0.70 o 
   2  -2   8       34.81       33.53      0.55 o 
   3  -2   8      118.81      115.28      2.49 o 
   4  -2   8       20.59       19.51      0.88 o 
   5  -2   8       75.60       76.17      1.96 o 
   6  -2   8        1.54        1.89      0.36 o 
  -6  -1   8       13.62       14.93      1.03 o 
  -5  -1   8       68.91       70.43      2.57 o 
  -4  -1   8        0.10        0.02      0.35 o 
  -3  -1   8      322.66      324.04      5.28 o 
  -2  -1   8       53.74       63.49      1.01 o 
  -1  -1   8      297.02      284.67      2.66 o 
   0  -1   8      125.65      118.67      1.15 o 
   1  -1   8      459.12      474.72      3.85 o 
   2  -1   8        0.45        0.50      0.13 o 
   3  -1   8      339.40      329.04      5.02 o 
   4  -1   8        2.44        3.08      0.40 o 
   5  -1   8        4.99        3.34      0.42 o 
   6  -1   8        8.12        9.33      0.80 o 
  -6   0   8       10.11       12.78      1.01 o 
  -5   0   8       23.51       20.32      1.19 o 
  -4   0   8       33.54       32.46      1.67 o 
  -3   0   8       73.50       69.00      1.11 o 
  -2   0   8       85.68       85.15      1.23 o 
  -1   0   8        3.12        2.06      0.13 o 
   0   0   8       30.03       34.66      0.46 o 
   1   0   8      207.57      220.90      1.83 o 
   2   0   8       20.52       20.09      0.36 o 
   3   0   8        0.02        0.12      0.15 o 
   4   0   8      168.88      146.58      2.33 o 
   5   0   8       24.91       24.01      0.79 o 
   6   0   8        2.44        2.95      0.82 o 
  -6   1   8       26.43       33.05      1.78 o 
  -5   1   8       14.50       13.50      0.85 o 
  -4   1   8       36.00       33.94      1.05 o 
  -3   1   8        1.37        1.66      0.21 o 
  -2   1   8       13.35       14.50      0.42 o 
  -1   1   8       54.49       50.98      0.62 o 
   0   1   8       14.27       17.66      0.31 o 
   1   1   8      892.26      936.62      7.64 o 
   2   1   8      457.49      456.19      3.85 o 
   3   1   8        9.93        9.12      0.35 o 
   4   1   8        5.41        5.30      0.44 o 
   5   1   8       25.81       20.78      0.84 o 
   6   1   8        0.04        0.09      0.56 o 
  -6   2   8        0.41        1.18      0.54 o 
  -5   2   8        0.07       -0.34      0.37 o 
  -4   2   8        3.31        2.22      0.30 o 
  -3   2   8       12.48       13.22      0.51 o 
  -2   2   8        0.33        0.13      0.17 o 
  -1   2   8       12.50       19.10      0.40 o 
   0   2   8       44.16       45.25      0.57 o 
   1   2   8      170.60      173.71      1.57 o 
   2   2   8        2.04        0.66      0.14 o 
   3   2   8      286.50      273.59      4.33 o 
   4   2   8       74.29       72.05      1.58 o 
   5   2   8        4.71        3.50      0.42 o 
   6   2   8        0.14       -0.33      1.51 o 
  -5   3   8        3.16        5.66      0.79 o 
  -4   3   8        0.23        0.61      0.29 o 
  -3   3   8      138.89      132.72      3.64 o 
  -2   3   8        0.40        0.16      0.23 o 
  -1   3   8        9.47       10.62      0.37 o 
   0   3   8      113.03      116.60      1.22 o 
   1   3   8        2.09        1.41      0.16 o 
   2   3   8      199.41      193.16      2.35 o 
   3   3   8        8.49        8.10      0.50 o 
   4   3   8        0.46        0.55      0.29 o 
   5   3   8        2.19        2.13      0.35 o 
   6   3   8        0.23       -0.23      0.36 o 
  -5   4   8        0.06        0.64      0.43 o 
  -4   4   8        0.60        0.38      0.34 o 
  -3   4   8        9.14        7.97      0.67 o 
  -2   4   8      496.75      488.99      6.46 o 
  -1   4   8        0.32        0.10      0.22 o 
   0   4   8       26.00       22.53      0.57 o 
   1   4   8        0.35        0.33      0.22 o 
   2   4   8        1.35        0.82      0.24 o 
   3   4   8      255.08      239.58      3.99 o 
   4   4   8        0.13        0.10      0.29 o 
   5   4   8        7.69        6.78      0.56 o 
   6   4   8       36.86       37.27      1.70 o 
  -4   5   8       38.05       36.82      1.43 o 
  -3   5   8        1.86        1.44      0.49 o 
  -2   5   8        1.53        1.22      0.36 o 
  -1   5   8        5.24        6.01      0.47 o 
   0   5   8        4.99        5.12      0.61 o 
   1   5   8        8.28        3.64      0.45 o 
   2   5   8       59.98       52.81      1.18 o 
   3   5   8       28.48       27.48      1.32 o 
   4   5   8        7.65        8.22      0.68 o 
   5   5   8       32.58       31.64      1.18 o 
  -3   6   8        4.36        4.54      0.92 o 
  -2   6   8        0.48        0.32      0.43 o 
  -1   6   8       85.78       81.17      1.81 o 
   0   6   8       37.91       37.42      1.31 o 
   1   6   8        1.57        0.93      0.64 o 
   2   6   8        0.05        0.76      0.30 o 
   3   6   8        0.33        0.53      0.39 o 
   4   6   8        3.48        3.48      0.76 o 
   5   6   8       16.33       18.42      1.96 o 
  -2   7   8        0.61        0.13      0.49 o 
  -1   7   8        3.58        4.81      0.78 o 
   0   7   8       50.51       49.86      1.63 o 
   1   7   8        0.08       -0.02      0.48 o 
   2   7   8        4.78        5.14      0.63 o 
   3   7   8       16.39       15.93      1.10 o 
   4   7   8        0.67        1.28      0.49 o 
  -2  -7   9        0.13       -0.41      0.62 o 
  -1  -7   9        2.58        2.62      0.53 o 
   0  -7   9        6.87        6.33      0.72 o 
   1  -7   9        1.88        1.90      0.81 o 
  -4  -6   9       23.41       24.71      2.39 o 
  -3  -6   9        5.97        5.94      1.13 o 
  -2  -6   9       16.62       17.71      1.20 o 
  -1  -6   9       19.97       23.80      1.11 o 
   0  -6   9       56.20       56.89      2.07 o 
   1  -6   9        9.65       11.15      0.99 o 
   2  -6   9        7.64        7.12      0.68 o 
   3  -6   9        1.21        0.82      0.51 o 
  -4  -5   9        2.84        2.23      0.48 o 
  -3  -5   9       41.15       38.73      1.55 o 
  -2  -5   9        0.43        0.63      0.43 o 
  -1  -5   9        2.14        0.96      0.31 o 
   0  -5   9        0.25        0.24      0.40 o 
   1  -5   9       15.67       17.01      0.92 o 
   2  -5   9        9.00        8.45      0.65 o 
   3  -5   9       58.20       60.29      1.52 o 
   4  -5   9       17.66       19.34      0.99 o 
  -5  -4   9       13.60       13.85      1.26 o 
  -4  -4   9        8.62        8.83      0.64 o 
  -3  -4   9       41.24       42.26      1.50 o 
  -2  -4   9      117.18      103.20      2.76 o 
  -1  -4   9        2.86        1.64      0.29 o 
   0  -4   9       25.31       23.03      0.58 o 
   1  -4   9      170.18      167.54      3.54 o 
   2  -4   9       55.29       50.28      1.03 o 
   3  -4   9        0.00        0.25      0.28 o 
   4  -4   9       42.54       45.75      1.38 o 
   5  -4   9       10.26       10.73      0.85 o 
  -5  -3   9       27.22       24.88      1.51 o 
  -4  -3   9       89.07       86.11      2.46 o 
  -3  -3   9       18.25       16.05      0.82 o 
  -2  -3   9        0.09        0.42      0.26 o 
  -1  -3   9       44.48       43.77      0.79 o 
   0  -3   9       28.85       28.95      0.54 o 
   1  -3   9        2.05        1.93      0.21 o 
   2  -3   9      241.71      241.18      3.42 o 
   3  -3   9       44.35       43.02      1.10 o 
   4  -3   9        7.38        7.13      1.12 o 
   5  -3   9        0.00       -0.20      0.34 o 
  -6  -2   9        0.20        0.21      0.39 o 
  -5  -2   9        0.71        2.10      0.58 o 
  -4  -2   9       67.09       64.27      2.56 o 
  -3  -2   9       32.37       33.25      1.30 o 
  -2  -2   9        0.21        0.32      0.18 o 
  -1  -2   9       17.42       20.53      0.51 o 
   0  -2   9      113.69      111.48      1.21 o 
   1  -2   9        2.47        3.25      0.18 o 
   2  -2   9      444.93      419.41      4.61 o 
   3  -2   9       22.36       17.76      0.91 o 
   4  -2   9        0.11        0.22      0.44 o 
   5  -2   9       59.95       61.61      1.74 o 
   6  -2   9        0.14        0.41      0.31 o 
  -6  -1   9        9.28        9.05      0.88 o 
  -5  -1   9        0.37        0.25      0.39 o 
  -4  -1   9       15.83       13.79      1.02 o 
  -3  -1   9       61.11       58.20      1.62 o 
  -2  -1   9       62.22       60.85      1.20 o 
  -1  -1   9      154.00      138.42      1.43 o 
   0  -1   9      559.27      553.85      4.80 o 
   1  -1   9       41.96       41.96      0.55 o 
   2  -1   9       38.82       42.56      0.65 o 
   3  -1   9      121.96      122.53      2.56 o 
   4  -1   9       10.50        8.33      0.93 o 
   5  -1   9       11.19        9.40      0.74 o 
   6  -1   9       57.77       61.65      2.03 o 
  -6   0   9       37.34       46.92      2.13 o 
  -5   0   9        7.02        6.76      0.77 o 
  -4   0   9        9.06        9.74      0.67 o 
  -3   0   9       64.94       57.82      1.92 o 
  -2   0   9       31.95       30.29      0.69 o 
  -1   0   9        6.28        8.11      0.24 o 
   0   0   9       36.83       39.01      0.52 o 
   1   0   9       98.85      101.48      0.97 o 
   2   0   9       58.21       55.04      0.80 o 
   3   0   9       41.76       38.99      0.93 o 
   4   0   9        6.01        5.04      0.51 o 
   5   0   9       57.67       58.59      2.42 o 
   6   0   9        1.26        0.68      0.62 o 
  -6   1   9       14.82       15.68      1.27 o 
  -5   1   9       19.75       18.30      1.01 o 
  -4   1   9       37.73       32.70      0.89 o 
  -3   1   9        8.02        6.29      0.39 o 
  -2   1   9        9.65       10.71      0.41 o 
  -1   1   9      117.68      127.09      1.36 o 
   0   1   9        6.21        4.99      0.19 o 
   1   1   9      124.83      117.82      1.18 o 
   2   1   9      213.85      201.17      1.96 o 
   3   1   9        4.40        5.59      0.43 o 
   4   1   9       22.09       13.46      0.65 o 
   5   1   9        8.73        7.98      0.81 o 
   6   1   9        7.87        8.00      1.15 o 
  -5   2   9        0.93        0.91      0.50 o 
  -4   2   9        0.03        0.28      0.38 o 
  -3   2   9       73.93       74.66      1.50 o 
  -2   2   9       31.24       29.26      0.83 o 
  -1   2   9       67.50       69.16      0.89 o 
   0   2   9       32.01       31.49      0.51 o 
   1   2   9       20.19       21.53      0.40 o 
   2   2   9      200.98      194.33      2.00 o 
   3   2   9       39.52       35.09      1.15 o 
   4   2   9       12.94       13.62      0.76 o 
   5   2   9        0.01       -0.18      0.26 o 
   6   2   9        3.38        1.87      1.02 o 
  -5   3   9        0.71        2.33      0.62 o 
  -4   3   9       61.92       61.30      2.64 o 
  -3   3   9      103.31      101.28      2.23 o 
  -2   3   9        9.28       10.09      0.56 o 
  -1   3   9       15.18       14.02      0.47 o 
   0   3   9       54.24       53.44      0.83 o 
   1   3   9        5.30        5.61      0.26 o 
   2   3   9       83.61       79.76      1.28 o 
   3   3   9      134.99      134.98      2.48 o 
   4   3   9       47.08       42.17      1.58 o 
   5   3   9        0.28        0.02      0.27 o 
   6   3   9        5.05        3.09      0.62 o 
  -4   4   9        2.99        2.52      0.45 o 
  -3   4   9      152.77      144.49      3.14 o 
  -2   4   9      131.91      129.38      2.28 o 
  -1   4   9       22.30       21.31      0.65 o 
   0   4   9        0.11        0.62      0.23 o 
   1   4   9       99.75       82.09      1.29 o 
   2   4   9        0.42        0.13      0.22 o 
   3   4   9       27.43       26.76      0.93 o 
   4   4   9        0.40        0.13      0.31 o 
   5   4   9        5.32        5.20      0.54 o 
   6   4   9       88.24       90.12      2.96 o 
  -4   5   9       16.82       17.70      1.03 o 
  -3   5   9        0.86        0.45      0.62 o 
  -2   5   9        1.27        0.69      0.38 o 
  -1   5   9        6.00        5.89      0.48 o 
   0   5   9        1.02        1.99      0.61 o 
   1   5   9       12.36       11.90      0.64 o 
   2   5   9       48.35       42.58      0.96 o 
   3   5   9        1.58        2.20      0.45 o 
   4   5   9        0.23        0.36      0.29 o 
   5   5   9        3.27        3.48      0.51 o 
  -3   6   9       26.56       24.92      1.28 o 
  -2   6   9       18.49       19.25      0.99 o 
  -1   6   9       68.80       68.65      1.65 o 
   0   6   9       25.24       23.47      1.20 o 
   1   6   9       69.40       61.28      1.70 o 
   2   6   9        0.30        0.67      0.43 o 
   3   6   9       10.19       10.02      0.82 o 
   4   6   9        0.20        0.05      0.38 o 
   5   6   9       66.83       72.08      2.96 o 
  -1   7   9       11.92       11.82      1.11 o 
   0   7   9       11.99       10.20      0.86 o 
   1   7   9        1.56        1.71      0.53 o 
   2   7   9       26.67       23.92      1.33 o 
   3   7   9      139.26      136.95      5.58 o 
  -1  -7  10       51.20       50.62      1.74 o 
   0  -7  10        0.04        0.35      0.43 o 
   1  -7  10       11.11       11.29      1.01 o 
  -3  -6  10        0.12        0.60      0.46 o 
  -2  -6  10        6.23        7.06      0.88 o 
  -1  -6  10       70.11       76.62      2.20 o 
   0  -6  10       64.02       63.92      1.75 o 
   1  -6  10        3.51        4.00      0.76 o 
   2  -6  10        4.90        5.16      0.84 o 
   3  -6  10       31.73       35.67      2.97 o 
  -4  -5  10        2.87        2.55      0.87 o 
  -3  -5  10       37.40       37.76      1.57 o 
  -2  -5  10        8.76        9.42      0.85 o 
  -1  -5  10        9.41        6.97      0.56 o 
   0  -5  10       31.14       30.27      1.16 o 
   1  -5  10        0.55       -0.31      0.51 o 
   2  -5  10       14.65       15.38      0.87 o 
   3  -5  10       83.89       84.29      2.16 o 
   4  -5  10        1.52        2.40      0.60 o 
  -5  -4  10        2.64        1.82      0.60 o 
  -4  -4  10       38.10       41.93      1.45 o 
  -3  -4  10       13.23       11.78      0.83 o 
  -2  -4  10        7.18        9.46      0.76 o 
  -1  -4  10        1.70        2.17      0.33 o 
   0  -4  10       10.42        9.40      0.54 o 
   1  -4  10      561.14      551.73      7.21 o 
   2  -4  10        0.02        0.34      0.30 o 
   3  -4  10        9.20        9.23      0.56 o 
   4  -4  10        1.91        2.91      0.49 o 
   5  -4  10        1.65        1.40      0.50 o 
  -5  -3  10        0.05       -0.20      0.47 o 
  -4  -3  10        0.94        1.57      0.34 o 
  -3  -3  10        8.48        7.35      0.62 o 
  -2  -3  10        8.16        9.92      0.62 o 
  -1  -3  10       54.30       53.87      0.91 o 
   0  -3  10       29.33       26.67      0.57 o 
   1  -3  10       36.86       35.51      0.71 o 
   2  -3  10      155.47      159.88      2.71 o 
   3  -3  10       23.42       21.65      0.90 o 
   4  -3  10        9.15        6.98      0.68 o 
   5  -3  10        9.25        9.24      0.79 o 
  -5  -2  10        1.21        0.08      0.44 o 
  -4  -2  10      272.96      270.33      5.47 o 
  -3  -2  10       36.21       35.89      1.22 o 
  -2  -2  10       32.98       29.53      0.95 o 
  -1  -2  10       14.73       13.85      0.45 o 
   0  -2  10        5.01        5.46      0.23 o 
   1  -2  10       91.76       87.30      1.04 o 
   2  -2  10       77.08       69.89      1.20 o 
   3  -2  10        2.22        1.36      0.71 o 
   4  -2  10        1.69        1.36      0.56 o 
   5  -2  10        0.32        0.02      0.34 o 
   6  -2  10        7.95        8.32      0.67 o 
  -6  -1  10       16.64       13.88      1.13 o 
  -5  -1  10        2.24        1.95      0.62 o 
  -4  -1  10        6.39        5.07      0.75 o 
  -3  -1  10      156.60      145.92      2.77 o 
  -2  -1  10      221.19      208.44      3.28 o 
  -1  -1  10       24.21       27.67      0.51 o 
   0  -1  10        3.55        3.64      0.21 o 
   1  -1  10        0.02        0.28      0.12 o 
   2  -1  10        5.68        6.14      0.31 o 
   3  -1  10       77.42       71.28      1.39 o 
   4  -1  10        0.53        0.16      0.31 o 
   5  -1  10       35.60       38.13      1.15 o 
   6  -1  10       47.73       53.30      1.65 o 
  -6   0  10       31.18       34.90      1.87 o 
  -5   0  10       45.12       45.25      2.11 o 
  -4   0  10        0.00        0.11      0.20 o 
  -3   0  10       27.29       24.33      0.80 o 
  -2   0  10        7.71        7.44      0.40 o 
  -1   0  10        0.03        0.10      0.12 o 
   0   0  10       24.14       26.44      0.45 o 
   1   0  10      161.62      157.88      1.46 o 
   2   0  10       78.29       84.71      1.00 o 
   3   0  10        7.25        4.76      0.44 o 
   4   0  10        8.78        5.14      0.84 o 
   5   0  10       31.96       32.18      1.20 o 
   6   0  10       35.83       35.42      1.94 o 
  -5   1  10        4.95        3.98      0.73 o 
  -4   1  10      103.77       98.01      1.98 o 
  -3   1  10       63.12       56.59      1.62 o 
  -2   1  10      262.65      262.55      4.06 o 
  -1   1  10       41.67       38.96      0.59 o 
   0   1  10      109.71      104.66      1.08 o 
   1   1  10       55.47       51.79      0.70 o 
   2   1  10       12.54       11.87      0.33 o 
   3   1  10       46.36       41.18      1.13 o 
   4   1  10      135.52      112.47      2.57 o 
   5   1  10       25.52       25.67      1.85 o 
   6   1  10        1.02        0.38      0.56 o 
  -5   2  10        8.02        8.30      0.85 o 
  -4   2  10      102.89       97.40      2.13 o 
  -3   2  10        5.02        4.56      0.62 o 
  -2   2  10       25.18       23.99      0.77 o 
  -1   2  10       86.19       91.09      1.28 o 
   0   2  10        3.48        3.15      0.19 o 
   1   2  10       19.80       15.68      0.34 o 
   2   2  10      253.66      251.83      2.80 o 
   3   2  10       59.58       60.19      1.96 o 
   4   2  10        4.86        6.15      0.59 o 
   5   2  10        4.91        3.37      0.50 o 
   6   2  10        0.25        0.34      1.22 o 
  -5   3  10        0.06        0.78      0.58 o 
  -4   3  10      104.16      102.49      2.75 o 
  -3   3  10       44.10       43.24      1.33 o 
  -2   3  10       79.78       80.68      1.97 o 
  -1   3  10       35.90       37.29      0.76 o 
   0   3  10       37.39       35.96      0.66 o 
   1   3  10        0.19        0.03      0.18 o 
   2   3  10      146.57      136.14      1.95 o 
   3   3  10       72.49       67.51      2.29 o 
   4   3  10       16.48       15.21      0.92 o 
   5   3  10        6.83        7.58      0.91 o 
   6   3  10        2.71        1.51      0.86 o 
  -4   4  10        0.61        0.64      0.52 o 
  -3   4  10       15.59       15.80      0.92 o 
  -2   4  10       49.67       50.15      1.17 o 
  -1   4  10       28.91       27.45      0.89 o 
   0   4  10       58.78       47.89      1.13 o 
   1   4  10        9.42       11.51      0.54 o 
   2   4  10       22.31       21.13      0.65 o 
   3   4  10       45.34       43.69      1.40 o 
   4   4  10       22.17       20.94      0.97 o 
   5   4  10        0.85        1.08      0.37 o 
   6   4  10       15.10       15.40      0.90 o 
  -4   5  10        1.34        2.51      0.69 o 
  -3   5  10        0.71        0.74      0.45 o 
  -2   5  10        0.31        0.34      0.36 o 
  -1   5  10       16.90       17.22      0.72 o 
   0   5  10        2.03        2.60      0.44 o 
   1   5  10       94.27       81.99      2.83 o 
   2   5  10        0.01        0.15      0.23 o 
   3   5  10        0.39        0.46      0.36 o 
   4   5  10       26.56       23.01      1.09 o 
   5   5  10        2.03        2.37      0.49 o 
  -3   6  10        8.44        7.29      0.90 o 
  -2   6  10       41.69       42.78      2.30 o 
  -1   6  10        0.34        0.34      0.44 o 
   0   6  10       17.36       17.06      1.02 o 
   1   6  10       22.24       21.60      1.52 o 
   2   6  10        8.19        8.88      0.84 o 
   3   6  10       24.96       26.75      1.24 o 
   4   6  10       31.08       31.40      1.34 o 
  -1   7  10        0.17       -0.69      0.76 o 
   0   7  10        0.20        0.59      0.79 o 
   1   7  10        0.04        0.63      0.51 o 
   2   7  10      122.23      127.06      3.40 o 
   3   7  10       42.77       39.87      2.74 o 
  -3  -6  11       27.30       25.95      1.41 o 
  -2  -6  11        0.00        0.19      0.44 o 
  -1  -6  11       91.28       90.59      2.48 o 
   0  -6  11        0.07        0.68      0.55 o 
   1  -6  11       13.19       13.75      1.10 o 
   2  -6  11       22.59       25.18      1.36 o 
  -4  -5  11       25.56       24.37      1.17 o 
  -3  -5  11        5.13        4.91      0.72 o 
  -2  -5  11        0.90        0.49      0.46 o 
  -1  -5  11        0.61        0.61      0.33 o 
   0  -5  11        2.78        3.50      0.69 o 
   1  -5  11        0.77        0.82      0.56 o 
   2  -5  11        4.85        3.84      0.62 o 
   3  -5  11        1.00        1.82      0.57 o 
   4  -5  11        4.94        4.00      0.95 o 
  -5  -4  11       50.93       52.53      2.59 o 
  -4  -4  11       39.20       41.80      1.48 o 
  -3  -4  11        2.51        3.25      0.55 o 
  -2  -4  11       12.72       11.82      1.24 o 
  -1  -4  11        7.47        7.60      0.49 o 
   0  -4  11       19.12       19.71      1.31 o 
   1  -4  11       10.34        9.84      0.86 o 
   2  -4  11        5.79        6.03      0.64 o 
   3  -4  11        1.83        2.01      0.45 o 
   4  -4  11       33.73       33.06      1.59 o 
  -5  -3  11        6.78        3.57      0.84 o 
  -4  -3  11      170.29      170.36      5.08 o 
  -3  -3  11       14.19       14.93      0.90 o 
  -2  -3  11        0.65        0.39      0.34 o 
  -1  -3  11       45.06       39.56      0.91 o 
   0  -3  11        0.13        0.37      0.18 o 
   1  -3  11      312.20      303.89      3.57 o 
   2  -3  11      155.75      152.47      2.38 o 
   3  -3  11       23.78       22.40      0.85 o 
   4  -3  11        7.54        6.44      0.69 o 
   5  -3  11       18.22       17.32      1.01 o 
  -5  -2  11       27.47       27.42      1.66 o 
  -4  -2  11        4.59        5.45      0.48 o 
  -3  -2  11        2.96        2.91      0.44 o 
  -2  -2  11       92.57       81.53      1.89 o 
  -1  -2  11       16.05       14.79      0.64 o 
   0  -2  11      175.66      169.37      2.34 o 
   1  -2  11        1.00        0.97      0.18 o 
   2  -2  11        9.22        9.34      0.51 o 
   3  -2  11        9.73       11.54      0.60 o 
   4  -2  11        0.21        0.66      0.37 o 
   5  -2  11       16.45       17.92      0.96 o 
   6  -2  11       21.09       22.76      0.95 o 
  -5  -1  11        0.33        0.11      0.43 o 
  -4  -1  11        8.04        7.47      0.51 o 
  -3  -1  11      125.65      117.88      2.80 o 
  -2  -1  11      193.00      179.23      5.06 o 
  -1  -1  11        0.12        0.13      0.17 o 
   0  -1  11      341.77      343.23      4.26 o 
   1  -1  11        1.76        1.52      0.18 o 
   2  -1  11        4.80        3.49      0.39 o 
   3  -1  11       18.90       16.08      0.65 o 
   4  -1  11        8.99        8.18      0.69 o 
   5  -1  11       77.99       83.13      2.25 o 
   6  -1  11       12.22        9.88      1.70 o 
  -5   0  11        3.43        4.13      0.75 o 
  -4   0  11        2.70        2.95      0.37 o 
  -3   0  11        1.61        1.47      0.37 o 
  -2   0  11        4.73        6.30      0.47 o 
  -1   0  11        2.57        2.81      0.24 o 
   0   0  11      134.00      120.89      1.35 o 
   1   0  11       45.07       43.83      0.59 o 
   2   0  11       11.59       12.27      0.39 o 
   3   0  11       49.62       35.23      0.85 o 
   4   0  11       18.61       12.75      0.80 o 
   5   0  11       31.04       30.76      1.22 o 
   6   0  11        0.04       -0.15      0.46 o 
  -5   1  11        1.18        2.00      0.63 o 
  -4   1  11       15.15       13.15      0.70 o 
  -3   1  11        0.15        0.28      0.28 o 
  -2   1  11       18.92       18.14      1.09 o 
  -1   1  11       31.11       32.04      0.63 o 
   0   1  11      134.78      134.38      1.41 o 
   1   1  11      167.71      168.32      1.57 o 
   2   1  11        4.40        3.68      0.28 o 
   3   1  11        4.74        4.96      0.47 o 
   4   1  11       92.02       80.62      2.09 o 
   5   1  11        5.14        5.96      0.62 o 
   6   1  11        1.28        2.47      0.40 o 
  -5   2  11        0.06        0.29      0.44 o 
  -4   2  11       49.40       47.60      1.55 o 
  -3   2  11        2.76        2.07      0.44 o 
  -2   2  11        1.57        2.42      0.35 o 
  -1   2  11        0.58        0.87      0.20 o 
   0   2  11        3.39        4.28      0.23 o 
   1   2  11        3.70        2.38      0.21 o 
   2   2  11     1084.29     1045.80     11.83 o 
   3   2  11       33.12       33.37      0.79 o 
   4   2  11        4.20        2.87      0.57 o 
   5   2  11        1.12        1.77      0.45 o 
   6   2  11        3.84        4.03      0.77 o 
  -5   3  11        0.05        0.81      0.58 o 
  -4   3  11       48.44       47.55      1.67 o 
  -3   3  11        8.04        7.03      0.71 o 
  -2   3  11       31.89       31.43      1.30 o 
  -1   3  11       12.41       13.36      0.56 o 
   0   3  11       95.11       83.08      1.22 o 
   1   3  11        5.05        4.45      0.30 o 
   2   3  11      107.07      106.02      1.52 o 
   3   3  11        2.68        2.27      0.31 o 
   4   3  11        1.65        1.56      0.38 o 
   5   3  11        0.28        0.01      0.30 o 
   6   3  11       45.28       48.44      2.42 o 
  -4   4  11        1.16        1.31      0.49 o 
  -3   4  11       38.23       35.61      2.08 o 
  -2   4  11        9.18        9.21      1.08 o 
  -1   4  11        0.07        0.00      0.24 o 
   0   4  11       13.09       12.76      0.60 o 
   1   4  11        9.50       11.45      0.63 o 
   2   4  11       32.93       27.79      1.09 o 
   3   4  11       29.77       28.61      0.97 o 
   4   4  11       32.91       32.20      1.22 o 
   5   4  11        5.39        5.42      0.60 o 
   6   4  11        0.25        0.51      0.32 o 
  -3   5  11        2.50        2.30      0.58 o 
  -2   5  11        1.35        1.92      0.54 o 
  -1   5  11       45.84       44.76      1.24 o 
   0   5  11       41.75       36.46      1.11 o 
   1   5  11        2.33        2.21      0.42 o 
   2   5  11        0.14        0.11      0.28 o 
   3   5  11        0.08        0.74      0.39 o 
   4   5  11       98.58       96.45      2.47 o 
   5   5  11        0.06        0.86      0.39 o 
  -2   6  11        0.96        0.32      0.60 o 
  -1   6  11        2.18        2.03      0.50 o 
   0   6  11        0.01        0.55      0.74 o 
   1   6  11        2.51        2.28      0.58 o 
   2   6  11        0.01        0.18      0.60 o 
   3   6  11       11.42       10.40      0.86 o 
   4   6  11        2.90        3.16      0.70 o 
   0   7  11        6.20        5.92      0.74 o 
   1   7  11        0.19        0.89      0.53 o 
   2   7  11       19.42       20.33      1.23 o 
   3   7  11        0.10        0.78      0.61 o 
  -2  -6  12        1.40        1.36      0.58 o 
  -1  -6  12        5.48        6.13      0.68 o 
   0  -6  12        0.35        1.23      0.55 o 
   1  -6  12        8.28        8.52      1.57 o 
   2  -6  12       22.41       26.73      1.37 o 
  -4  -5  12        0.35        0.26      0.37 o 
  -3  -5  12       20.29       20.26      1.33 o 
  -2  -5  12        0.03       -0.07      0.41 o 
  -1  -5  12        1.37        0.94      0.38 o 
   0  -5  12        5.14        3.98      0.56 o 
   1  -5  12       25.26       24.45      1.64 o 
   2  -5  12       20.86       21.52      1.22 o 
   3  -5  12        0.72        0.46      0.51 o 
  -4  -4  12       56.64       63.18      1.96 o 
  -3  -4  12       12.77       12.66      1.12 o 
  -2  -4  12        0.22        0.07      0.39 o 
  -1  -4  12       18.16       15.49      0.67 o 
   0  -4  12        0.92        0.72      0.38 o 
   1  -4  12       17.32       17.15      1.06 o 
   2  -4  12        1.03        1.46      0.41 o 
   3  -4  12       16.27       17.37      1.78 o 
   4  -4  12       35.92       32.15      1.44 o 
  -5  -3  12      144.30      136.16      5.00 o 
  -4  -3  12        0.29        0.33      0.33 o 
  -3  -3  12        7.79        7.17      0.69 o 
  -2  -3  12        0.32        0.60      0.53 o 
  -1  -3  12        0.22        0.23      0.26 o 
   0  -3  12       63.41       63.93      1.27 o 
   1  -3  12      259.20      255.15      4.06 o 
   2  -3  12       87.82       85.69      1.62 o 
   3  -3  12        3.36        3.07      0.46 o 
   4  -3  12       21.20       20.52      1.09 o 
   5  -3  12        0.22        0.69      0.42 o 
  -5  -2  12       16.32       16.82      1.38 o 
  -4  -2  12       13.01       10.45      0.68 o 
  -3  -2  12       12.68       11.35      0.75 o 
  -2  -2  12       79.44       77.42      1.87 o 
  -1  -2  12        2.06        1.69      0.29 o 
   0  -2  12       28.20       29.88      0.68 o 
   1  -2  12       15.40       14.77      0.49 o 
   2  -2  12        7.60        8.63      0.88 o 
   3  -2  12        2.77        2.44      0.47 o 
   4  -2  12        8.32        7.78      0.74 o 
   5  -2  12        0.35        0.87      0.41 o 
  -5  -1  12        3.49        2.75      0.68 o 
  -4  -1  12       13.46       13.79      0.72 o 
  -3  -1  12       53.58       49.17      1.55 o 
  -2  -1  12       85.09       75.63      2.67 o 
  -1  -1  12      150.81      144.69      1.98 o 
   0  -1  12        0.53        0.04      0.16 o 
   1  -1  12       12.26       12.17      0.38 o 
   2  -1  12        1.87        1.62      0.28 o 
   3  -1  12       56.82       51.31      1.24 o 
   4  -1  12       19.48       18.60      0.98 o 
   5  -1  12        1.24        1.61      0.63 o 
   6  -1  12       33.58       31.86      1.46 o 
  -5   0  12       11.28       12.45      1.23 o 
  -4   0  12       18.88       18.31      1.11 o 
  -3   0  12       98.45       98.87      2.52 o 
  -2   0  12       43.46       44.52      1.28 o 
  -1   0  12        1.72        1.83      0.25 o 
   0   0  12       84.67       82.62      1.12 o 
   1   0  12       84.77       80.23      0.98 o 
   2   0  12      119.59      112.77      1.58 o 
   3   0  12       82.95       71.28      1.50 o 
   4   0  12       24.63       23.40      1.04 o 
   5   0  12        5.79        5.30      0.62 o 
   6   0  12        0.16        0.61      0.46 o 
  -5   1  12       44.17       45.46      2.36 o 
  -4   1  12        5.06        4.51      0.49 o 
  -3   1  12       17.91       16.29      1.22 o 
  -2   1  12        2.25        2.59      0.39 o 
  -1   1  12        9.03        9.65      0.42 o 
   0   1  12       84.82       84.32      1.24 o 
   1   1  12       17.71       18.15      0.47 o 
   2   1  12       20.90       20.85      0.62 o 
   3   1  12        0.70        3.28      0.46 o 
   4   1  12       10.23       13.53      0.86 o 
   5   1  12        7.34        5.67      0.64 o 
   6   1  12        3.43        4.31      0.56 o 
  -5   2  12       15.51       17.29      1.51 o 
  -4   2  12       85.49       84.91      2.34 o 
  -3   2  12       13.43       10.69      1.24 o 
  -2   2  12        4.77        4.84      0.50 o 
  -1   2  12        3.09        2.87      0.30 o 
   0   2  12       11.38       11.25      0.43 o 
   1   2  12      405.23      396.17      4.17 o 
   2   2  12       26.83       30.59      0.92 o 
   3   2  12       26.60       28.25      0.77 o 
   4   2  12        0.40        0.31      0.40 o 
   5   2  12       18.26       19.16      1.02 o 
   6   2  12        0.02       -0.30      0.65 o 
  -4   3  12       15.18       13.66      0.92 o 
  -3   3  12       11.03       11.25      0.88 o 
  -2   3  12        0.65        0.75      0.37 o 
  -1   3  12        3.28        2.04      0.30 o 
   0   3  12       10.22        9.99      0.56 o 
   1   3  12        8.68        8.02      0.49 o 
   2   3  12      122.27      123.40      2.04 o 
   3   3  12       20.70       19.29      0.66 o 
   4   3  12        7.76        7.83      0.65 o 
   5   3  12        5.37        6.24      0.61 o 
   6   3  12        6.65        7.98      0.62 o 
  -4   4  12       25.67       28.19      1.78 o 
  -3   4  12       21.42       22.37      1.32 o 
  -2   4  12       11.28       11.25      0.99 o 
  -1   4  12       29.78       31.88      1.12 o 
   0   4  12       50.52       41.88      1.28 o 
   1   4  12       60.73       60.13      1.42 o 
   2   4  12        0.00        0.40      0.27 o 
   3   4  12        6.61        6.63      0.49 o 
   4   4  12       11.21        9.33      0.74 o 
   5   4  12       37.74       39.29      1.38 o 
  -3   5  12       15.12       18.69      1.29 o 
  -2   5  12       49.37       52.81      1.77 o 
  -1   5  12       33.12       31.28      1.21 o 
   0   5  12        0.14       -0.13      0.44 o 
   1   5  12       11.27       10.23      0.76 o 
   2   5  12        0.02        0.05      0.35 o 
   3   5  12       56.43       56.95      1.81 o 
   4   5  12        4.80        3.34      0.58 o 
   5   5  12        0.28        0.22      0.36 o 
  -2   6  12        0.06       -1.44      1.28 o 
  -1   6  12        3.58        1.76      0.66 o 
   0   6  12       15.24       12.41      0.91 o 
   1   6  12        8.48       10.09      0.81 o 
   2   6  12        0.72        0.67      0.43 o 
   3   6  12       28.25       25.84      2.70 o 
   4   6  12       12.51       14.43      1.01 o 
   0   7  12        9.52        8.31      0.81 o 
   1   7  12        9.94        9.83      0.93 o 
   2   7  12       63.06       69.95      2.31 o 
  -2  -6  13       17.77       19.91      1.81 o 
  -1  -6  13       17.86       19.01      1.02 o 
   0  -6  13       10.71       10.24      0.91 o 
   1  -6  13       12.13       12.74      1.09 o 
  -3  -5  13       16.25       14.76      1.07 o 
  -2  -5  13        4.79        3.97      0.72 o 
  -1  -5  13        7.73        9.08      0.72 o 
   0  -5  13       33.22       36.24      1.28 o 
   1  -5  13       19.39       19.78      3.04 o 
   2  -5  13       39.31       40.39      1.83 o 
   3  -5  13       25.42       26.38      1.45 o 
  -4  -4  13        9.96       11.34      0.84 o 
  -3  -4  13        0.68        0.53      0.43 o 
  -2  -4  13        0.09        0.20      0.39 o 
  -1  -4  13        1.90        1.34      0.36 o 
   0  -4  13      266.21      261.80      4.68 o 
   1  -4  13       64.01       64.42      2.39 o 
   2  -4  13        9.57        8.66      0.75 o 
   3  -4  13        5.66        5.15      0.69 o 
   4  -4  13       16.29       16.46      1.10 o 
  -4  -3  13        3.65        3.18      0.51 o 
  -3  -3  13        0.49        0.10      0.36 o 
  -2  -3  13       14.91       15.24      0.96 o 
  -1  -3  13        7.32        5.98      0.46 o 
   0  -3  13        1.26        1.10      0.34 o 
   1  -3  13      235.18      237.08      5.14 o 
   2  -3  13       63.52       63.14      1.48 o 
   3  -3  13        7.34        7.48      0.60 o 
   4  -3  13        6.77        7.33      0.76 o 
   5  -3  13        4.65        5.67      0.75 o 
  -5  -2  13       41.05       37.33      2.10 o 
  -4  -2  13       10.23        8.53      0.65 o 
  -3  -2  13        3.66        3.30      0.50 o 
  -2  -2  13       50.67       46.21      1.61 o 
  -1  -2  13      118.98      118.48      2.12 o 
   0  -2  13        6.15        5.34      0.37 o 
   1  -2  13      100.36       99.82      1.79 o 
   2  -2  13        8.53        7.36      0.55 o 
   3  -2  13        3.37        3.79      0.54 o 
   4  -2  13        0.26        0.70      1.08 o 
   5  -2  13       47.91       55.20      1.89 o 
  -5  -1  13        0.45        0.70      0.52 o 
  -4  -1  13        2.09        2.25      0.41 o 
  -3  -1  13        4.89        4.74      0.55 o 
  -2  -1  13        4.12        4.65      0.57 o 
  -1  -1  13       20.08       19.46      0.67 o 
   0  -1  13       67.47       64.63      1.08 o 
   1  -1  13       52.74       50.56      0.92 o 
   2  -1  13      119.96      107.00      1.79 o 
   3  -1  13        1.84        4.33      0.81 o 
   4  -1  13       35.20       37.21      1.41 o 
   5  -1  13        0.64        0.66      0.41 o 
  -5   0  13        4.46        5.79      0.90 o 
  -4   0  13        2.28        2.04      0.39 o 
  -3   0  13        1.49        1.90      0.49 o 
  -2   0  13       84.51       82.21      1.95 o 
  -1   0  13        0.47        0.48      0.24 o 
   0   0  13       31.21       28.48      0.63 o 
   1   0  13        0.16        0.25      0.17 o 
   2   0  13        7.17        7.20      0.43 o 
   3   0  13       57.22       48.31      1.11 o 
   4   0  13        1.59        2.62      0.52 o 
   5   0  13        4.52        3.91      0.62 o 
   6   0  13       60.47       68.04      3.71 o 
  -5   1  13       65.45       70.61      3.23 o 
  -4   1  13        0.10        0.22      0.41 o 
  -3   1  13        6.73        7.63      0.67 o 
  -2   1  13       10.18        8.30      0.70 o 
  -1   1  13        6.33        5.54      0.48 o 
   0   1  13       52.84       50.44      0.85 o 
   1   1  13      137.25      136.44      1.73 o 
   2   1  13       35.36       35.84      0.83 o 
   3   1  13       88.29       77.57      1.48 o 
   4   1  13        0.42        0.85      0.43 o 
   5   1  13        3.63        3.73      0.60 o 
   6   1  13       12.90       17.38      0.99 o 
  -4   2  13        8.90        8.78      1.10 o 
  -3   2  13       43.98       43.31      1.60 o 
  -2   2  13        0.09        0.11      0.33 o 
  -1   2  13        0.18        0.07      0.33 o 
   0   2  13        0.39        0.94      0.21 o 
   1   2  13       42.27       39.65      0.95 o 
   2   2  13       11.45       12.25      0.57 o 
   3   2  13       13.67       13.87      0.72 o 
   4   2  13        9.00       10.72      1.26 o 
   5   2  13        2.79        1.39      0.54 o 
   6   2  13        2.67        2.67      0.58 o 
  -4   3  13       31.77       29.60      1.53 o 
  -3   3  13        3.32        4.66      0.97 o 
  -2   3  13        0.70        0.44      0.40 o 
  -1   3  13        3.74        3.52      0.42 o 
   0   3  13        1.03        0.45      0.27 o 
   1   3  13      129.09      124.44      2.04 o 
   2   3  13       13.48       13.57      0.56 o 
   3   3  13       24.31       25.04      0.84 o 
   4   3  13        0.15        0.21      0.33 o 
   5   3  13       12.19       15.72      0.89 o 
  -3   4  13       20.13       20.77      2.79 o 
  -2   4  13       29.66       28.94      1.46 o 
  -1   4  13      197.73      193.16      3.75 o 
   0   4  13        0.58        0.67      0.37 o 
   1   4  13       29.41       29.17      1.75 o 
   2   4  13        5.90        6.32      0.45 o 
   3   4  13       20.02       20.58      0.99 o 
   4   4  13        3.65        2.42      0.51 o 
   5   4  13        0.00        0.75      0.40 o 
  -3   5  13        0.14        0.15      0.52 o 
  -2   5  13       21.81       23.76      1.22 o 
  -1   5  13       26.50       27.86      1.15 o 
   0   5  13       20.74       18.38      1.09 o 
   1   5  13       17.33       19.35      0.99 o 
   2   5  13       24.40       25.07      1.05 o 
   3   5  13        0.70        0.82      0.30 o 
   4   5  13        3.92        4.17      0.64 o 
  -1   6  13       13.36       14.01      0.92 o 
   0   6  13       25.44       24.98      1.17 o 
   1   6  13        6.45        6.78      0.87 o 
   2   6  13        7.93        6.71      0.73 o 
   3   6  13       32.41       38.03      1.27 o 
  -1  -6  14        6.95        6.92      0.67 o 
   0  -6  14       33.53       35.28      2.66 o 
  -3  -5  14        2.40        3.18      1.14 o 
  -2  -5  14        7.91        7.51      1.53 o 
  -1  -5  14        4.60        5.27      0.62 o 
   0  -5  14       71.22       73.35      1.92 o 
   1  -5  14       42.08       42.92      1.73 o 
   2  -5  14        2.03        2.12      1.87 o 
  -4  -4  14        1.75        1.86      0.47 o 
  -3  -4  14        2.43        3.96      0.68 o 
  -2  -4  14        1.40        1.26      0.55 o 
  -1  -4  14       40.09       36.23      1.38 o 
   0  -4  14       25.33       26.62      1.31 o 
   1  -4  14        0.14       -0.23      0.50 o 
   2  -4  14       27.24       27.09      1.54 o 
   3  -4  14        4.63        5.08      0.83 o 
   4  -4  14       23.91       22.10      1.89 o 
  -4  -3  14        9.78       12.66      1.71 o 
  -3  -3  14        3.52        4.08      0.61 o 
  -2  -3  14        2.27        1.90      0.52 o 
  -1  -3  14        1.33        1.84      0.38 o 
   0  -3  14       68.98       66.22      1.66 o 
   1  -3  14        0.28        0.48      0.54 o 
   2  -3  14       78.61       79.21      2.27 o 
   3  -3  14        2.33        2.43      0.56 o 
   4  -3  14       32.03       30.92      1.72 o 
  -4  -2  14        0.85        1.04      0.39 o 
  -3  -2  14        0.09       -0.21      0.32 o 
  -2  -2  14       12.42       11.25      0.85 o 
  -1  -2  14       11.08       10.99      0.56 o 
   0  -2  14        0.81        0.64      0.36 o 
   1  -2  14       27.47       25.40      1.19 o 
   2  -2  14        1.61        0.88      0.57 o 
   3  -2  14        1.24        0.91      0.40 o 
   4  -2  14       51.12       56.30      1.88 o 
   5  -2  14        0.85        1.52      0.56 o 
  -5  -1  14        0.65        0.05      0.44 o 
  -4  -1  14       48.88       51.27      1.64 o 
  -3  -1  14        3.01        2.65      0.49 o 
  -2  -1  14       23.38       23.31      1.12 o 
  -1  -1  14      158.29      161.08      2.72 o 
   0  -1  14       33.59       35.23      0.89 o 
   1  -1  14        0.01       -0.16      0.20 o 
   2  -1  14       11.33       11.24      0.56 o 
   3  -1  14        0.36        0.51      0.41 o 
   4  -1  14       40.44       43.51      1.58 o 
   5  -1  14        0.01        0.79      0.48 o 
  -5   0  14        0.09        1.34      0.52 o 
  -4   0  14       34.47       34.47      1.29 o 
  -3   0  14       21.19       18.77      1.00 o 
  -2   0  14       79.26       79.65      2.34 o 
  -1   0  14       30.40       27.74      0.83 o 
   0   0  14        0.48        0.50      0.30 o 
   1   0  14        8.62        7.98      0.44 o 
   2   0  14       68.42       56.33      1.09 o 
   3   0  14        0.02        0.57      0.31 o 
   4   0  14        1.56        1.53      0.48 o 
   5   0  14        0.28        0.32      0.57 o 
  -4   1  14        2.66        3.22      0.49 o 
  -3   1  14       18.33       16.47      0.96 o 
  -2   1  14        7.07        6.21      1.61 o 
  -1   1  14       13.87       13.58      0.62 o 
   0   1  14      225.24      226.97      3.00 o 
   1   1  14       53.15       48.10      0.92 o 
   2   1  14       47.16       43.99      1.03 o 
   3   1  14       42.17       38.39      1.37 o 
   4   1  14        9.34        9.67      0.82 o 
   5   1  14        2.83        1.82      0.54 o 
  -4   2  14        0.33        0.58      0.36 o 
  -3   2  14       44.10       40.78      2.26 o 
  -2   2  14        7.23        6.38      0.89 o 
  -1   2  14        2.78        3.47      0.40 o 
   0   2  14       11.54       13.37      0.58 o 
   1   2  14      363.17      352.15      5.24 o 
   2   2  14       13.39       13.58      0.83 o 
   3   2  14       14.52       15.14      0.69 o 
   4   2  14        1.41        0.86      0.40 o 
   5   2  14       22.40       23.46      1.36 o 
  -4   3  14        0.00        0.28      0.40 o 
  -3   3  14        1.53        1.12      0.86 o 
  -2   3  14        1.46        1.67      0.53 o 
  -1   3  14       26.58       24.83      0.88 o 
   0   3  14        4.81        6.19      0.73 o 
   1   3  14        0.85        0.49      0.34 o 
   2   3  14       15.19       14.18      0.63 o 
   3   3  14       47.38       48.31      1.23 o 
   4   3  14        1.78        3.10      0.53 o 
   5   3  14       30.76       29.27      2.44 o 
  -3   4  14        0.11        0.78      0.51 o 
  -2   4  14       25.99       25.08      1.40 o 
  -1   4  14       72.28       74.69      2.21 o 
   0   4  14        1.43        1.42      0.40 o 
   1   4  14        0.19       -0.01      0.43 o 
   2   4  14       10.25       11.60      0.92 o 
   3   4  14        1.32        1.17      0.38 o 
   4   4  14        0.30        0.18      0.58 o 
   5   4  14        0.40        1.69      0.48 o 
  -2   5  14        0.45        0.48      0.74 o 
  -1   5  14       22.39       20.97      1.04 o 
   0   5  14        0.36        0.51      0.49 o 
   1   5  14       28.84       27.83      1.18 o 
   2   5  14       14.25       15.01      0.81 o 
   3   5  14       36.24       40.32      1.33 o 
   4   5  14        3.44        3.39      0.60 o 
  -1   6  14       16.25       18.41      1.08 o 
   0   6  14       20.51       20.12      1.09 o 
   1   6  14       30.17       33.83      2.14 o 
   2   6  14        0.03        0.62      0.44 o 
   3   6  14        0.45        0.61      0.40 o 
  -2  -5  15       26.74       29.67      1.59 o 
  -1  -5  15       80.17       77.80      2.20 o 
   0  -5  15        9.03        8.41      0.98 o 
   1  -5  15        1.10        2.06      0.69 o 
   2  -5  15        1.06        1.26      0.69 o 
  -3  -4  15       27.31       26.94      2.13 o 
  -2  -4  15        0.06       -0.09      0.44 o 
  -1  -4  15        0.46        1.42      0.44 o 
   0  -4  15       59.47       58.29      1.63 o 
   1  -4  15       10.94        9.17      0.97 o 
   2  -4  15       32.51       32.46      1.49 o 
   3  -4  15        0.12        0.97      0.62 o 
  -4  -3  15       30.24       35.46      1.42 o 
  -3  -3  15       14.03       15.35      1.13 o 
  -2  -3  15       34.04       33.40      1.50 o 
  -1  -3  15        1.44        2.15      0.40 o 
   0  -3  15      111.50      112.11      2.60 o 
   1  -3  15        1.27        2.04      0.65 o 
   2  -3  15       19.76       19.74      1.03 o 
   3  -3  15       11.26       14.60      1.27 o 
   4  -3  15        0.07        0.59      0.66 o 
  -4  -2  15        5.11        4.44      0.58 o 
  -3  -2  15        0.71        0.46      0.41 o 
  -2  -2  15        6.26        6.41      0.72 o 
  -1  -2  15        1.38        0.78      0.33 o 
   0  -2  15        2.26        1.96      0.44 o 
   1  -2  15       66.24       63.87      1.97 o 
   2  -2  15       24.98       23.05      1.95 o 
   3  -2  15        2.78        2.17      0.44 o 
   4  -2  15        8.30       11.41      0.94 o 
   5  -2  15        0.00        0.28      0.50 o 
  -4  -1  15       10.01       11.40      1.78 o 
  -3  -1  15        3.72        2.95      0.55 o 
  -2  -1  15      175.05      165.33      4.04 o 
  -1  -1  15       36.33       36.75      1.08 o 
   0  -1  15        9.56        9.39      0.55 o 
   1  -1  15        1.16        1.02      0.55 o 
   2  -1  15       14.69       13.33      0.79 o 
   3  -1  15        0.01        0.71      0.36 o 
   4  -1  15        1.06        1.85      0.66 o 
   5  -1  15        0.00        0.11      0.45 o 
  -4   0  15        4.14        2.33      0.47 o 
  -3   0  15        1.44        1.57      0.46 o 
  -2   0  15       59.81       58.41      1.96 o 
  -1   0  15        2.67        1.81      0.33 o 
   0   0  15      159.24      166.33      2.77 o 
   1   0  15       99.64       93.46      2.47 o 
   2   0  15        4.70        3.11      0.43 o 
   3   0  15        1.76        0.93      0.39 o 
   4   0  15        6.70        8.01      0.79 o 
   5   0  15       20.84       23.76      1.24 o 
  -4   1  15        9.07       11.84      1.08 o 
  -3   1  15       24.33       25.86      1.31 o 
  -2   1  15        0.26        0.61      0.43 o 
  -1   1  15       73.46       74.68      1.57 o 
   0   1  15        0.33        0.36      0.29 o 
   1   1  15       16.37       15.07      0.99 o 
   2   1  15       16.03       15.00      0.71 o 
   3   1  15        3.12        2.84      0.49 o 
   4   1  15        0.01       -0.36      0.41 o 
   5   1  15        9.67        9.48      0.87 o 
  -4   2  15        0.93        0.64      0.40 o 
  -3   2  15       25.27       25.72      1.30 o 
  -2   2  15        2.23        2.83      0.57 o 
  -1   2  15        1.42        1.76      0.39 o 
   0   2  15      249.20      251.46      4.45 o 
   1   2  15        0.03        0.28      0.47 o 
   2   2  15       11.63       12.88      0.67 o 
   3   2  15       47.99       49.99      1.27 o 
   4   2  15       21.15       25.92      1.15 o 
   5   2  15       17.65       18.81      1.05 o 
  -3   3  15        1.00        0.35      0.49 o 
  -2   3  15        4.23        5.56      1.84 o 
  -1   3  15        3.87        4.69      0.53 o 
   0   3  15        4.35        4.47      0.62 o 
   1   3  15        0.14        0.15      0.41 o 
   2   3  15       45.12       44.09      1.21 o 
   3   3  15       65.88       66.38      1.54 o 
   4   3  15       15.91       15.46      0.96 o 
   5   3  15        6.95        7.44      1.19 o 
  -3   4  15        1.87        1.23      0.75 o 
  -2   4  15        2.53        2.21      0.68 o 
  -1   4  15        1.20       -0.23      0.66 o 
   0   4  15        2.75        2.10      0.51 o 
   1   4  15        2.53        3.46      0.60 o 
   2   4  15        9.45        9.56      0.66 o 
   3   4  15        0.11        0.64      0.36 o 
   4   4  15       17.95       18.92      1.10 o 
  -2   5  15        0.25        1.23      0.91 o 
  -1   5  15        1.56        0.59      0.60 o 
   0   5  15        4.64        4.92      0.68 o 
   1   5  15        7.93        9.46      1.05 o 
   2   5  15        7.91        9.46      0.64 o 
   3   5  15        0.51        0.73      0.46 o 
   4   5  15        8.70        8.76      0.85 o 
   0   6  15       11.05       14.68      0.97 o 
   1   6  15        0.11        0.84      0.53 o 
   2   6  15       10.83       11.82      0.87 o 
  -1  -5  16       16.52       19.19      0.98 o 
   0  -5  16       11.16       12.35      1.20 o 
   1  -5  16        6.84        6.54      0.94 o 
  -3  -4  16       27.25       28.01      1.44 o 
  -2  -4  16        0.09        0.50      0.49 o 
  -1  -4  16      135.76      136.59      3.31 o 
   0  -4  16       42.61       40.80      1.37 o 
   1  -4  16        1.46        1.98      1.30 o 
   2  -4  16       33.08       32.50      1.52 o 
   3  -4  16        2.53        2.49      0.72 o 
  -3  -3  16       61.19       60.44      2.11 o 
  -2  -3  16        2.32        2.31      0.64 o 
  -1  -3  16        1.67        1.60      0.41 o 
   0  -3  16       57.08       54.08      2.32 o 
   1  -3  16        0.38        0.42      0.55 o 
   2  -3  16        4.68        4.69      0.79 o 
   3  -3  16       33.08       34.87      1.58 o 
   4  -3  16       20.58       16.69      1.91 o 
  -4  -2  16        0.15        0.96      0.79 o 
  -3  -2  16        3.22        3.46      1.36 o 
  -2  -2  16       54.98       58.16      2.06 o 
  -1  -2  16        8.80        8.20      0.58 o 
   0  -2  16        2.36        1.38      0.45 o 
   1  -2  16        1.18        0.49      0.55 o 
   2  -2  16       54.75       52.84      1.56 o 
   3  -2  16        0.24       -0.68      0.46 o 
   4  -2  16       15.10       18.70      1.17 o 
  -4  -1  16        9.44        7.28      0.68 o 
  -3  -1  16        3.22        2.28      0.83 o 
  -2  -1  16       22.11       25.19      1.81 o 
  -1  -1  16       58.91       59.76      1.51 o 
   0  -1  16        0.63        0.67      0.47 o 
   1  -1  16       45.31       44.23      1.61 o 
   2  -1  16       14.59       10.57      0.75 o 
   3  -1  16        5.83        6.74      0.69 o 
   4  -1  16        2.50        2.04      0.60 o 
   5  -1  16        4.84        5.44      0.78 o 
  -4   0  16        6.73        8.05      0.70 o 
  -3   0  16        6.00        5.97      0.68 o 
  -2   0  16       18.12       17.90      1.57 o 
  -1   0  16       68.16       69.89      1.71 o 
   0   0  16        0.04        1.04      0.39 o 
   1   0  16       56.67       56.58      1.91 o 
   2   0  16        0.01       -0.61      0.36 o 
   3   0  16        1.35        1.66      0.42 o 
   4   0  16       13.47       13.08      0.98 o 
   5   0  16       53.51       60.67      2.04 o 
  -4   1  16        1.40        2.44      0.50 o 
  -3   1  16        1.95        3.35      0.82 o 
  -2   1  16        1.49        0.95      0.44 o 
  -1   1  16       89.57       93.74      2.09 o 
   0   1  16      170.32      173.66      3.30 o 
   1   1  16        8.46       10.05      0.89 o 
   2   1  16        0.14        0.32      0.34 o 
   3   1  16        1.91        1.96      0.62 o 
   4   1  16        8.92        8.62      0.96 o 
   5   1  16       55.61       64.83      2.09 o 
  -3   2  16        0.99        1.81      0.54 o 
  -2   2  16       34.54       34.27      1.56 o 
  -1   2  16        2.38        1.68      0.56 o 
   0   2  16        5.28        5.37      0.86 o 
   1   2  16        0.47        0.85      0.57 o 
   2   2  16       26.87       26.47      0.93 o 
   3   2  16      104.64      111.33      2.19 o 
   4   2  16        1.74        2.75      0.56 o 
   5   2  16       10.38       11.01      1.11 o 
  -3   3  16        2.29        2.76      1.20 o 
  -2   3  16        1.45        2.66      0.66 o 
  -1   3  16       14.58       12.76      1.49 o 
   0   3  16        1.07        0.99      0.47 o 
   1   3  16        1.13        0.96      0.39 o 
   2   3  16       11.91       12.14      0.77 o 
   3   3  16       23.77       24.90      1.09 o 
   4   3  16       18.87       19.94      1.08 o 
   5   3  16        0.79        0.65      0.81 o 
  -2   4  16       24.61       22.83      1.43 o 
  -1   4  16        1.05        1.03      0.94 o 
   0   4  16        3.94        3.72      0.75 o 
   1   4  16        4.02        4.55      0.66 o 
   2   4  16       88.18       91.89      1.99 o 
   3   4  16        4.68        4.72      0.63 o 
   4   4  16        0.01       -0.06      0.42 o 
  -1   5  16       24.05       23.65      1.25 o 
   0   5  16       86.69       92.35      2.33 o 
   1   5  16        0.39        0.46      0.53 o 
   2   5  16        2.76        3.33      0.65 o 
   3   5  16        0.19        1.32      0.71 o 
  -2  -4  17       22.95       23.39      1.86 o 
  -1  -4  17       16.29       16.22      1.20 o 
   0  -4  17        3.91        5.37      0.61 o 
   1  -4  17        0.20        0.55      0.60 o 
   2  -4  17        2.28        4.06      2.07 o 
  -3  -3  17        3.77        3.65      1.39 o 
  -2  -3  17        0.81        0.93      0.52 o 
  -1  -3  17       13.90       14.69      0.89 o 
   0  -3  17        9.67       10.18      0.75 o 
   1  -3  17        1.11        1.47      1.31 o 
   2  -3  17       13.60       13.69      2.19 o 
   3  -3  17       56.36       62.13      2.17 o 
  -3  -2  17        6.13        5.52      0.83 o 
  -2  -2  17       12.72       13.82      2.96 o 
  -1  -2  17        2.85        3.45      0.47 o 
   0  -2  17       11.71       11.72      0.95 o 
   1  -2  17       13.13       12.27      0.97 o 
   2  -2  17       44.95       44.35      1.72 o 
   3  -2  17       61.30       68.14      2.28 o 
   4  -2  17        2.90        3.52      1.11 o 
  -3  -1  17        0.26        0.97      0.47 o 
  -2  -1  17        3.29        4.60      1.15 o 
  -1  -1  17        0.94        0.71      0.34 o 
   0  -1  17       20.05       20.04      0.92 o 
   1  -1  17       53.02       52.30      2.03 o 
   2  -1  17       18.23       16.39      0.92 o 
   3  -1  17        7.21        6.02      0.83 o 
   4  -1  17        9.29       10.72      0.97 o 
  -3   0  17        2.43        1.97      0.53 o 
  -2   0  17        1.20        1.85      0.71 o 
  -1   0  17       10.46       11.20      0.86 o 
   0   0  17        7.82        8.18      1.34 o 
   1   0  17        5.29        5.18      0.74 o 
   2   0  17        6.28        6.06      0.66 o 
   3   0  17        0.94        0.42      0.54 o 
   4   0  17        6.30        5.00      0.74 o 
  -3   1  17        0.51        0.42      0.45 o 
  -2   1  17        6.03        5.52      0.76 o 
  -1   1  17       43.10       47.88      1.38 o 
   0   1  17       34.15       33.66      1.17 o 
   1   1  17        4.09        5.75      1.52 o 
   2   1  17        1.63        0.73      0.44 o 
   3   1  17        0.87        1.69      0.54 o 
   4   1  17        6.49        5.22      1.67 o 
   5   1  17       25.55       27.21      1.58 o 
  -3   2  17       13.99       12.90      1.23 o 
  -2   2  17       14.20       14.90      1.26 o 
  -1   2  17        0.22        0.46      0.38 o 
   0   2  17       61.83       62.15      1.68 o 
   1   2  17        0.03       -0.33      0.51 o 
   2   2  17        0.16        0.27      0.30 o 
   3   2  17       35.37       33.40      1.24 o 
   4   2  17        2.67        1.75      0.52 o 
  -3   3  17        4.39        4.49      0.78 o 
  -2   3  17       66.46       68.47      2.47 o 
  -1   3  17        0.40        0.49      0.47 o 
   0   3  17        1.04        2.25      0.54 o 
   1   3  17       11.26       11.30      0.97 o 
   2   3  17        0.75        1.03      0.42 o 
   3   3  17       16.33       18.29      1.16 o 
   4   3  17       27.55       30.83      1.35 o 
  -2   4  17       11.68       15.75      1.73 o 
  -1   4  17        1.22        1.43      0.55 o 
   0   4  17       18.23       17.68      1.75 o 
   1   4  17       31.36       39.08      1.88 o 
   2   4  17        5.85        7.05      0.74 o 
   3   4  17        4.06        4.83      0.65 o 
   4   4  17        2.34        2.99      1.26 o 
   0   5  17       54.09       58.87      2.06 o 
   1   5  17        0.00        0.73      0.55 o 
   2   5  17        3.58        5.10      0.70 o 
   3   5  17        0.54        0.98      0.49 o 
  -1  -4  18       15.26       15.65      1.75 o 
   0  -4  18        0.32        0.27      0.88 o 
   1  -4  18        1.54        1.83      1.08 o 
  -2  -3  18        1.79        1.81      0.62 o 
  -1  -3  18        6.97        6.60      0.65 o 
   0  -3  18        0.09        0.00      0.39 o 
   1  -3  18        0.01       -0.34      0.79 o 
   2  -3  18       54.56       64.61      4.14 o 
   3  -3  18        1.21        0.37      0.60 o 
  -3  -2  18       20.17       20.39      1.22 o 
  -2  -2  18        3.24        3.55      0.94 o 
  -1  -2  18        0.00        0.16      0.46 o 
   0  -2  18       22.15       21.84      1.38 o 
   1  -2  18        7.05        7.54      0.88 o 
   2  -2  18       28.06       28.85      1.43 o 
   3  -2  18        6.23        6.18      0.93 o 
  -3  -1  18       11.50       12.34      1.00 o 
  -2  -1  18        7.53        5.52      0.78 o 
  -1  -1  18        0.23        0.91      0.36 o 
   0  -1  18       10.64       11.37      0.77 o 
   1  -1  18       52.81       52.69      1.88 o 
   2  -1  18        1.62        1.43      0.63 o 
   3  -1  18        0.38        0.40      0.61 o 
   4  -1  18        6.80        8.67      1.46 o 
  -3   0  18        1.18        1.32      0.51 o 
  -2   0  18        1.45        0.90      0.48 o 
  -1   0  18      350.87      386.94      6.64 o 
   0   0  18        8.15        7.16      0.66 o 
   1   0  18       14.65       13.75      1.01 o 
   2   0  18        1.63        2.74      0.95 o 
   3   0  18        0.92        1.27      0.61 o 
   4   0  18       68.75       79.41      2.38 o 
  -3   1  18       14.57       17.41      3.04 o 
  -2   1  18        0.03        0.32      0.47 o 
  -1   1  18       27.91       26.44      1.05 o 
   0   1  18       11.85       12.69      1.20 o 
   1   1  18        1.76        1.82      0.64 o 
   2   1  18        3.13        2.08      0.52 o 
   3   1  18       24.82       26.01      1.34 o 
   4   1  18       10.00        8.87      1.05 o 
  -3   2  18       10.16       11.55      1.35 o 
  -2   2  18        4.44        3.20      0.81 o 
  -1   2  18       31.53       35.45      1.41 o 
   0   2  18        3.75        4.00      0.59 o 
   1   2  18        8.40        9.46      0.94 o 
   2   2  18        0.80        0.56      0.61 o 
   3   2  18        0.56        1.81      0.61 o 
   4   2  18        6.83        9.19      1.08 o 
  -2   3  18        1.82        3.06      0.72 o 
  -1   3  18        0.03        0.67      0.48 o 
   0   3  18        1.52        2.11      0.86 o 
   1   3  18       73.87       76.90      2.39 o 
   2   3  18        2.25        3.08      0.72 o 
   3   3  18       25.92       26.56      1.73 o 
   4   3  18       16.36       17.56      1.39 o 
  -1   4  18        0.92        0.86      0.51 o 
   0   4  18        1.50        1.18      0.63 o 
   1   4  18        0.00        0.30      0.67 o 
   2   4  18        0.05        0.90      0.51 o 
   3   4  18        3.57        4.82      0.88 o 
   1   5  18        2.78        5.46      0.85 o 
  -1  -3  19        0.65        1.80      0.88 o 
   0  -3  19        9.68        9.98      0.75 o 
   1  -3  19        1.80        2.22      2.04 o 
   2  -3  19        0.05       -0.83      0.90 o 
  -2  -2  19        8.30        9.68      1.00 o 
  -1  -2  19       13.64       16.52      0.91 o 
   0  -2  19       16.84       17.33      0.92 o 
   1  -2  19        9.42        9.34      0.95 o 
   2  -2  19       14.70       16.02      1.17 o 
   3  -2  19        1.06        1.70      0.70 o 
  -2  -1  19        9.30        8.54      0.93 o 
  -1  -1  19        1.61        2.17      0.49 o 
   0  -1  19        5.38        5.63      0.64 o 
   1  -1  19        2.74        3.32      0.72 o 
   2  -1  19        1.65        1.55      0.68 o 
   3  -1  19       14.31       16.65      1.24 o 
  -2   0  19      114.07      115.17      5.08 o 
  -1   0  19       19.17       26.48      1.17 o 
   0   0  19       14.15       13.68      0.84 o 
   1   0  19        0.00       -0.06      0.81 o 
   2   0  19       17.80       17.87      3.05 o 
   3   0  19        0.02        0.79      0.62 o 
   4   0  19       33.81       39.29      2.67 o 
  -2   1  19        0.15       -0.10      0.48 o 
  -1   1  19      109.26      119.70      3.57 o 
   0   1  19        6.37        5.51      0.63 o 
   1   1  19       16.18       15.06      1.22 o 
   2   1  19        8.38        6.69      0.89 o 
   3   1  19        7.87       10.67      0.99 o 
   4   1  19       17.06       16.56      1.88 o 
  -2   2  19       11.44       12.39      1.15 o 
  -1   2  19        0.35        0.79      0.49 o 
   0   2  19        7.48        8.09      0.73 o 
   1   2  19        4.72        5.52      0.85 o 
   2   2  19       23.29       25.90      1.38 o 
   3   2  19       21.57       26.95      1.40 o 
   4   2  19        0.21        1.02      0.65 o 
  -1   3  19        0.24        0.60      0.52 o 
   0   3  19       16.97       19.42      1.20 o 
   1   3  19        5.06        3.99      0.77 o 
   2   3  19        2.91        1.61      0.72 o 
   3   3  19       44.42       48.63      1.59 o 
   0   4  19        1.26        2.91      0.64 o 
   1   4  19       12.53       13.14      1.13 o 
   2   4  19        0.87        3.67      0.83 o 
  -1  -2  20        9.62        9.12      1.37 o 
   0  -2  20       25.11       26.74      1.12 o 
   1  -2  20        1.29        1.75      0.73 o 
   2  -2  20        7.43        9.36      1.42 o 
  -2  -1  20       26.37       27.54      1.51 o 
  -1  -1  20        1.84        2.43      0.52 o 
   0  -1  20       17.82       19.49      1.25 o 
   1  -1  20        0.50        1.25      0.66 o 
   2  -1  20        1.06        2.34      0.73 o 
   3  -1  20        5.76        8.97      1.33 o 
  -2   0  20        1.42        1.75      0.62 o 
  -1   0  20        2.74        3.66      0.58 o 
   0   0  20        6.30        6.63      1.05 o 
   1   0  20        4.35        5.28      0.79 o 
   2   0  20        6.25        5.59      0.85 o 
   3   0  20        0.03       -0.08      0.58 o 
  -2   1  20       44.00       52.06      2.19 o 
  -1   1  20        8.08        7.96      1.42 o 
   0   1  20        5.40        6.16      0.69 o 
   1   1  20        6.66        8.56      0.92 o 
   2   1  20       42.01       46.03      1.82 o 
   3   1  20        0.04        0.15      0.55 o 
  -1   2  20        3.89        4.72      0.67 o 
   0   2  20        0.79        1.05      2.33 o 
   1   2  20        0.51        1.10      0.82 o 
   2   2  20        0.51       -0.83      0.58 o 
   3   2  20        0.21       -0.01      0.55 o 
   0   3  20        0.01        1.02      0.59 o 
   1   3  20        2.52        2.20      1.23 o 
   2   3  20        4.24        3.46      0.78 o 
   0  -1  21        8.54        8.05      0.97 o 
   1  -1  21        7.44        9.07      2.21 o 
  -1   0  21        8.50        6.05      1.29 o 
   0   0  21        0.85        0.92      2.00 o 
   1   0  21        2.90        3.60      1.32 o 
   2   0  21       13.41       14.60      2.36 o 
  -1   1  21       11.21       13.62      0.91 o 
   0   1  21       13.07       13.25      1.01 o 
   1   1  21        4.84        6.99      0.91 o 
   2   1  21        5.13        6.60      1.01 o 
   0   2  21        0.07        0.14      1.14 o 
   1   2  21        0.00       -0.48      0.57 o 
   2   2  21        2.83        3.56      0.78 o 
                                                 
